# Supplementary material for: Population and transmission dynamics model to determine WHO targets for eliminating Hepatitis C virus in Thailand
Source: PLoS One. 2024 Oct 16;19(10):e0309313. doi: 10.1371/journal.pone.0309313 (PMC11482681; doi:10.1371/journal.pone.0309313)
Supplement: S1 File — Excel file containing all data (raw and manipulated), scenarios, simulations and results. (XLSX) [file pone.0309313.s009.xlsx]

## Sheet: Key_Results
Name of dataframe	Population scenario	Baseline coverage	Birthrate multiplier	Screening group	Target screening coverage	Screening Strategy	2030 Incidence Target Estimate	Incidence in 2030	Incidence Difference to Target	2030 Deaths Target Estimate	Deaths in 2030	Deaths Different to Target	Total Cases	Cases Averted Compared to Baseline	Total Deaths	Deaths Averted Compared to Baseline	Total Screened	Extra Screened Compared to Baseline	Year Incidence Elimination Target Reached (Mean)	Earliest Year Incidence Elimination Target Reached (Lower 95% CI)	Latest Year Incidence Elimination Target Reached (Upper 95% CI)	Year Mortality Elimination Target Reached
df17	baseline	mean	1.09	30+	baseline	Baseline	1333	3764	2,431 (1,564 - 4,540)	2510	7166	4,655 (3,430 - 6,837)	35882	0	52791	0	188188	0	> 2040	2038	> 2040	> 2040
df18	baseline	mean	1.09	30+	0.15	30+ at 15%	1333	2989	1,657 (824 - 3,031)	2510	6265	3,755 (2,759 - 5,122)	32117	3,765 (-11,066 - 13,855)	49111	3,680 (-7,973 - 12,545)	322730	134,542 (49,152 - 248,206)	2038	2035	> 2040	> 2040
df19	baseline	mean	1.09	30+	0.25	30+ at 25%	1333	2473	1,141 (462 - 2,296)	2510	5661	3,151 (2,324 - 4,282)	29113	6,769 (-6,823 - 15,983)	46226	6,565 (-3,995 - 14,643)	407930	219,742 (109,586 - 368,447)	2036	2033	> 2040	> 2040
df20	baseline	mean	1.09	30+	0.5	30+ at 50%	1333	1939	607 (90 - 1,528)	2510	5027	2,517 (1,869 - 3,396)	24833	11049 (-769 - 19,010)	42233	10,558 (1,510 - 17,547)	488978	300,790 (166,898 - 483,245)	2034	2031	2039	> 2040
df22	baseline	mean	1.09	40+	0.15	40+ at 15%	1333	3371	2,039 (1,006 - 3,774)	2510	6383	3,873 (2,816 - 5,347)	33964	1,918 (-14,549 - 12,947)	49532	3,259 (-8,761 - 12,336)	291935	103,747 (34,510 - 188,073)	> 2040	2036	> 2040	> 2040
df23	baseline	mean	1.09	40+	0.25	40+ at 25%	1333	3104	1,771 (819 - 3,390)	2510	5859	3,348 (2,439 - 4617)	32416	3466 (-12,358 - 14,040)	46973	5,818 (-5,236 - 14,200)	359018	170,830 (81,979 - 283,014)	2039	2035	> 2040	> 2040
df24	baseline	mean	1.09	40+	0.5	40+ at 50%	1333	2812	1,480 (618 - 2,967)	2510	5308	2,797 (2,044 - 3,847)	30168	5,714 (-9,168 - 15,626)	43420	9,371 (-343 - 16,787)	425915	237,727 (129,098 - 378,191)	2038	2034	> 2040	> 2040
df26	baseline	mean	1.09	50+	0.15	50+ at 15%	1333	3608	2,275 (1,119 - 4,235)	2510	6557	4,046 (2,901 - 5,678)	35116	766 (-16,724 - 12,380)	50209	2,582 (-10,019 - 11,998)	257760	69,572 (18,252 - 121,370)	> 2040	2036	> 2040	> 2040
df27	baseline	mean	1.09	50+	0.25	50+ at 25%	1333	3500	2,168 (1,044 - 4,080)	2510	6147	3,636 (2,606 - 5,107)	34493	1,389 (-15,842 - 12,820)	48173	4,618 (-7,218 - 13,482)	303858	115,670 (50,801 - 186,783)	> 2040	2036	> 2040	> 2040
df28	baseline	mean	1.09	50+	0.5	50+ at 50%	1333	3379	2,047 (961 - 3,904)	2510	5713	3,203 (2,296 - 4,499)	33578	2,304 (-14,541 - 13,466)	45328	7,463 (-3,302 - 15,557)	352426	164,238 (84,890 - 256,163)	> 2040	2036	> 2040	> 2040
df30	baseline	mean	1.09	60+	0.15	60+ at 15%	1333	3716	2,383 (1,170 - 4,446)	2510	6775	4,265 (3,008 - 6,094)	35643	239 (-17,718 - 12,121)	51117	1,674 (-11,698 - 11,542)	222742	34,554 (1,499 - 53,380)	> 2040	2036	> 2040	> 2040
df31	baseline	mean	1.09	60+	0.25	60+ at 25%	1333	3682	2,349 (1,147 - 4,397)	2510	6509	3,999 (2,817 - 5,722)	35445	437 (-17,437 - 12,261)	49786	3,005 (-9,867 - 12,513)	243976	55,788 (16,658 - 83,176)	> 2040	2036	> 2040	> 2040
df32	baseline	mean	1.09	60+	0.5	60+ at 50%	1333	3642	2,309 (1,119 - 4,337)	2510	6219	3,709 (2,611 - 5,313)	35148	734 (-17,014 - 12,470)	47900	4,891 (-7,272 - 13,889)	262190	74,002 (29,684 - 108,703)	> 2040	2036	> 2040	> 2040

## Sheet: All_Results
Name of dataframe	Population scenario	Baseline coverage	Birthrate multiplier	Screening group	Target screening coverage	Incidence in 2030	Incidence Difference to Target	Deaths in 2030	Deaths Different to Target	Total Cases	Cases Averted	Total Deaths	Deaths Averted	Total Screened	Extra Screened	Year Incidence Elimination Target Reached	Year Mortality Elimination Target Reached
df1	baseline	lower	1.09	30+	baseline	6122	4540	9572	6837	54053	-18171	67568	-14777	174332	-13856	Beyond simulation	Beyond simulation
df2	baseline	lower	1.09	30+	0.15	4613	3031	7857	5122	46948	-11066	60764	-7973	436394	248206	Beyond simulation	Beyond simulation
df3	baseline	lower	1.09	30+	0.25	3878	2296	7017	4282	42705	-6823	56786	-3995	556635	368447	Beyond simulation	Beyond simulation
df4	baseline	lower	1.09	30+	0.5	3110	1528	6131	3396	36651	-769	51281	1510	671433	483245	2039	Beyond simulation
df5	baseline	lower	1.09	40+	baseline	6122	4540	9572	6837	54053	-18171	67568	-14777	174332	-13856	Beyond simulation	Beyond simulation
df6	baseline	lower	1.09	40+	0.15	5356	3774	8082	5347	50431	-14549	61552	-8761	376261	188073	Beyond simulation	Beyond simulation
df7	baseline	lower	1.09	40+	0.25	4972	3390	7352	4617	48240	-12358	58027	-5236	471202	283014	Beyond simulation	Beyond simulation
df8	baseline	lower	1.09	40+	0.5	4549	2967	6582	3847	45050	-9168	53134	-343	566379	378191	Beyond simulation	Beyond simulation
df9	baseline	lower	1.09	50+	baseline	6122	4540	9572	6837	54053	-18171	67568	-14777	174332	-13856	Beyond simulation	Beyond simulation
df10	baseline	lower	1.09	50+	0.15	5818	4235	8413	5678	52606	-16724	62810	-10019	309558	121370	Beyond simulation	Beyond simulation
df11	baseline	lower	1.09	50+	0.25	5662	4080	7842	5107	51724	-15842	60009	-7218	374971	186783	Beyond simulation	Beyond simulation
df12	baseline	lower	1.09	50+	0.5	5486	3904	7234	4499	50423	-14541	56093	-3302	444351	256163	Beyond simulation	Beyond simulation
df13	baseline	lower	1.09	60+	baseline	6122	4540	9572	6837	54053	-18171	67568	-14777	174332	-13856	Beyond simulation	Beyond simulation
df14	baseline	lower	1.09	60+	0.15	6028	4446	8829	6094	53600	-17718	64489	-11698	241568	53380	Beyond simulation	Beyond simulation
df15	baseline	lower	1.09	60+	0.25	5979	4397	8457	5722	53319	-17437	62658	-9867	271364	83176	Beyond simulation	Beyond simulation
df16	baseline	lower	1.09	60+	0.5	5919	4337	8048	5313	52896	-17014	60063	-7272	296891	108703	Beyond simulation	Beyond simulation
df17	baseline	mean	1.09	30+	baseline	3764	2431	7166	4655	35882	0	52791	0	188188	0	Beyond simulation	Beyond simulation
df18	baseline	mean	1.09	30+	0.15	2989	1657	6265	3755	32117	3765	49111	3680	322730	134542	2038	Beyond simulation
df19	baseline	mean	1.09	30+	0.25	2473	1141	5661	3151	29113	6769	46226	6565	407930	219742	2036	Beyond simulation
df20	baseline	mean	1.09	30+	0.5	1939	607	5027	2517	24833	11049	42233	10558	488978	300790	2034	Beyond simulation
df21	baseline	mean	1.09	40+	baseline	3764	2431	7166	4655	35882	0	52791	0	188188	0	Beyond simulation	Beyond simulation
df22	baseline	mean	1.09	40+	0.15	3371	2039	6383	3873	33964	1918	49532	3259	291935	103747	Beyond simulation	Beyond simulation
df23	baseline	mean	1.09	40+	0.25	3104	1771	5859	3348	32416	3466	46973	5818	359018	170830	2039	Beyond simulation
df24	baseline	mean	1.09	40+	0.5	2812	1480	5308	2797	30168	5714	43420	9371	425915	237727	2038	Beyond simulation
df25	baseline	mean	1.09	50+	baseline	3764	2431	7166	4655	35882	0	52791	0	188188	0	Beyond simulation	Beyond simulation
df26	baseline	mean	1.09	50+	0.15	3608	2275	6557	4046	35116	766	50209	2582	257760	69572	Beyond simulation	Beyond simulation
df27	baseline	mean	1.09	50+	0.25	3500	2168	6147	3636	34493	1389	48173	4618	303858	115670	Beyond simulation	Beyond simulation
df28	baseline	mean	1.09	50+	0.5	3379	2047	5713	3203	33578	2304	45328	7463	352426	164238	Beyond simulation	Beyond simulation
df29	baseline	mean	1.09	60+	baseline	3764	2431	7166	4655	35882	0	52791	0	188188	0	Beyond simulation	Beyond simulation
df30	baseline	mean	1.09	60+	0.15	3716	2383	6775	4265	35643	239	51117	1674	222742	34554	Beyond simulation	Beyond simulation
df31	baseline	mean	1.09	60+	0.25	3682	2349	6509	3999	35445	437	49786	3005	243976	55788	Beyond simulation	Beyond simulation
df32	baseline	mean	1.09	60+	0.5	3642	2309	6219	3709	35148	734	47900	4891	262190	74002	Beyond simulation	Beyond simulation
df33	baseline	upper	1.09	30+	baseline	2686	1564	5743	3430	25613	10269	42995	9796	134546	-53642	2038	Beyond simulation
df34	baseline	upper	1.09	30+	0.15	1946	824	5072	2759	22027	13855	40246	12545	237340	49152	2035	Beyond simulation
df35	baseline	upper	1.09	30+	0.25	1584	462	4638	2324	19899	15983	38148	14643	297774	109586	2033	Beyond simulation
df36	baseline	upper	1.09	30+	0.5	1213	90	4183	1869	16872	19010	35244	17547	355086	166898	2031	Beyond simulation
df37	baseline	upper	1.09	40+	baseline	2686	1564	5743	3430	25613	10269	42995	9796	134546	-53642	2038	Beyond simulation
df38	baseline	upper	1.09	40+	0.15	2129	1006	5130	2816	22935	12947	40455	12336	222698	34510	2036	Beyond simulation
df39	baseline	upper	1.09	40+	0.25	1942	819	4752	2439	21842	14040	38591	14200	270167	81979	2035	Beyond simulation
df40	baseline	upper	1.09	40+	0.5	1741	618	4357	2044	20256	15626	36004	16787	317286	129098	2034	Beyond simulation
df41	baseline	upper	1.09	50+	baseline	2686	1564	5743	3430	25613	10269	42995	9796	134546	-53642	2038	Beyond simulation
df42	baseline	upper	1.09	50+	0.15	2241	1119	5214	2901	23502	12380	40793	11998	206440	18252	2036	Beyond simulation
df43	baseline	upper	1.09	50+	0.25	2166	1044	4919	2606	23062	12820	39309	13482	238989	50801	2036	Beyond simulation
df44	baseline	upper	1.09	50+	0.5	2083	961	4609	2296	22416	13466	37234	15557	273078	84890	2036	Beyond simulation
df45	baseline	upper	1.09	60+	baseline	2686	1564	5743	3430	25613	10269	42995	9796	134546	-53642	2038	Beyond simulation
df46	baseline	upper	1.09	60+	0.15	2293	1170	5321	3008	23761	12121	41249	11542	189687	1499	2036	Beyond simulation
df47	baseline	upper	1.09	60+	0.25	2269	1147	5130	2817	23621	12261	40278	12513	204846	16658	2036	Beyond simulation
df48	baseline	upper	1.09	60+	0.5	2242	1119	4924	2611	23412	12470	38902	13889	217872	29684	2036	Beyond simulation
df49	decline	lower	0.95	30+	baseline	6023	4421	9490	6756	53648	-17766	67292	-14501	174235	-13953	Beyond simulation	Beyond simulation
df50	decline	lower	0.95	30+	0.15	4531	2928	7790	5055	46583	-10701	60526	-7735	436579	248391	Beyond simulation	Beyond simulation
df51	decline	lower	0.95	30+	0.25	3804	2201	6957	4222	42362	-6480	56568	-3777	557086	368898	Beyond simulation	Beyond simulation
df52	decline	lower	0.95	30+	0.5	3045	1443	6078	3343	36336	-454	51088	1703	672384	484196	2038	Beyond simulation
df53	decline	lower	0.95	40+	baseline	6023	4421	9490	6756	53648	-17766	67292	-14501	174235	-13953	Beyond simulation	Beyond simulation
df54	decline	lower	0.95	40+	0.15	5266	3664	8015	5280	50051	-14169	61314	-8523	376211	188023	Beyond simulation	Beyond simulation
df55	decline	lower	0.95	40+	0.25	4887	3284	7292	4557	47873	-11991	57810	-5019	471327	283139	Beyond simulation	Beyond simulation
df56	decline	lower	0.95	40+	0.5	4469	2867	6529	3794	44700	-8818	52942	-151	566953	378765	Beyond simulation	Beyond simulation
df57	decline	lower	0.95	50+	baseline	6023	4421	9490	6756	53648	-17766	67292	-14501	174235	-13953	Beyond simulation	Beyond simulation
df58	decline	lower	0.95	50+	0.15	5724	4121	8345	5610	52215	-16333	62571	-9780	309228	121040	Beyond simulation	Beyond simulation
df59	decline	lower	0.95	50+	0.25	5571	3968	7781	5046	51340	-15458	59790	-6999	374675	186487	Beyond simulation	Beyond simulation
df60	decline	lower	0.95	50+	0.5	5397	3794	7180	4445	50049	-14167	55899	-3108	444352	256164	Beyond simulation	Beyond simulation
df61	decline	lower	0.95	60+	baseline	6023	4421	9490	6756	53648	-17766	67292	-14501	174235	-13953	Beyond simulation	Beyond simulation
df62	decline	lower	0.95	60+	0.15	5931	4329	8760	6025	53201	-17319	64247	-11456	241084	52896	Beyond simulation	Beyond simulation
df63	decline	lower	0.95	60+	0.25	5883	4280	8394	5659	52924	-17042	62435	-9644	270815	82627	Beyond simulation	Beyond simulation
df64	decline	lower	0.95	60+	0.5	5825	4222	7992	5257	52505	-16623	59863	-7072	296488	108300	Beyond simulation	Beyond simulation
df65	decline	mean	0.95	30+	baseline	3703	2354	7102	4592	35624	258	52572	219	188098	-90	Beyond simulation	Beyond simulation
df66	decline	mean	0.95	30+	0.15	2937	1587	6209	3699	31879	4003	48911	3880	322804	134616	2038	Beyond simulation
df67	decline	mean	0.95	30+	0.25	2427	1077	5610	3100	28890	6992	46041	6750	408194	220006	2036	Beyond simulation
df68	decline	mean	0.95	30+	0.5	1899	550	4981	2471	24629	11253	42066	10725	489601	301413	2034	Beyond simulation
df69	decline	mean	0.95	40+	baseline	3703	2354	7102	4592	35624	258	52572	219	188098	-90	Beyond simulation	Beyond simulation
df70	decline	mean	0.95	40+	0.15	3316	1966	6327	3817	33718	2164	49333	3458	291885	103697	2039	Beyond simulation
df71	decline	mean	0.95	40+	0.25	3051	1701	5808	3297	32180	3702	46789	6002	359089	170901	2038	Beyond simulation
df72	decline	mean	0.95	40+	0.5	2763	1413	5262	2752	29943	5939	43254	9537	426303	238115	2038	Beyond simulation
df73	decline	mean	0.95	50+	baseline	3703	2354	7102	4592	35624	258	52572	219	188098	-90	Beyond simulation	Beyond simulation
df74	decline	mean	0.95	50+	0.15	3550	2200	6500	3990	34865	1017	50010	2781	257565	69377	Beyond simulation	Beyond simulation
df75	decline	mean	0.95	50+	0.25	3444	2094	6096	3585	34247	1635	47989	4802	303684	115496	2039	Beyond simulation
df76	decline	mean	0.95	50+	0.5	3325	1975	5667	3156	33338	2544	45162	7629	352461	164273	2039	Beyond simulation
df77	decline	mean	0.95	60+	baseline	3703	2354	7102	4592	35624	258	52572	219	188098	-90	Beyond simulation	Beyond simulation
df78	decline	mean	0.95	60+	0.15	3657	2307	6718	4208	35388	494	50916	1875	222466	34278	Beyond simulation	Beyond simulation
df79	decline	mean	0.95	60+	0.25	3623	2273	6457	3946	35192	690	49598	3193	243653	55465	Beyond simulation	Beyond simulation
df80	decline	mean	0.95	60+	0.5	3584	2234	6172	3661	34898	984	47730	5061	261972	73784	Beyond simulation	Beyond simulation
df81	decline	upper	0.95	30+	baseline	2278	1141	5461	3148	23713	12169	41918	10873	173110	-15078	2036	Beyond simulation
df82	decline	upper	0.95	30+	0.15	1913	776	5025	2712	21871	14011	40076	12715	237357	49169	2035	Beyond simulation
df83	decline	upper	0.95	30+	0.25	1555	418	4594	2281	19754	16128	37989	14802	297928	109740	2033	Beyond simulation
df84	decline	upper	0.95	30+	0.5	1188	51	4143	1829	16739	19143	35099	17692	355496	167308	2031	Beyond simulation
df85	decline	upper	0.95	40+	baseline	2278	1141	5461	3148	23713	12169	41918	10873	173110	-15078	2036	Beyond simulation
df86	decline	upper	0.95	40+	0.15	2094	957	5082	2769	22776	13106	40286	12505	222655	34467	2035	Beyond simulation
df87	decline	upper	0.95	40+	0.25	1909	772	4708	2395	21689	14193	38433	14358	270208	82020	2035	Beyond simulation
df88	decline	upper	0.95	40+	0.5	1711	574	4317	2004	20111	15771	35859	16932	317550	129362	2034	Beyond simulation
df89	decline	upper	0.95	50+	baseline	2278	1141	5461	3148	23713	12169	41918	10873	173110	-15078	2036	Beyond simulation
df90	decline	upper	0.95	50+	0.15	2206	1069	5167	2854	23340	12542	40624	12167	206326	18138	2036	Beyond simulation
df91	decline	upper	0.95	50+	0.25	2132	995	4876	2562	22903	12979	39150	13641	238889	50701	2035	Beyond simulation
df92	decline	upper	0.95	50+	0.5	2050	913	4569	2256	22263	13619	37089	15702	273125	84937	2035	Beyond simulation
df93	decline	upper	0.95	60+	baseline	2278	1141	5461	3148	23713	12169	41918	10873	173110	-15078	2036	Beyond simulation
df94	decline	upper	0.95	60+	0.15	2256	1119	5273	2960	23597	12285	41079	11712	189534	1346	2036	Beyond simulation
df95	decline	upper	0.95	60+	0.25	2233	1096	5086	2772	23459	12423	40118	12673	204660	16472	2036	Beyond simulation
df96	decline	upper	0.95	60+	0.5	2206	1069	4883	2570	23252	12630	38754	14037	217761	29573	2036	Beyond simulation
df97	growth	lower	1.11	30+	baseline	6121	4541	9656	6921	54052	-18170	67859	-15068	174697	-13491	Beyond simulation	Beyond simulation
df98	growth	lower	1.11	30+	0.15	4613	3033	7926	5191	46949	-11067	61015	-8224	437223	249035	Beyond simulation	Beyond simulation
df99	growth	lower	1.11	30+	0.25	3877	2298	7078	4343	42707	-6825	57015	-4224	557532	369344	Beyond simulation	Beyond simulation
df100	growth	lower	1.11	30+	0.5	3109	1530	6185	3450	36655	-773	51485	1306	672129	483941	2039	Beyond simulation
df101	growth	lower	1.11	40+	baseline	6121	4541	9656	6921	54052	-18170	67859	-15068	174697	-13491	Beyond simulation	Beyond simulation
df102	growth	lower	1.11	40+	0.15	5354	3775	8151	5416	50429	-14547	61804	-9013	377108	188920	Beyond simulation	Beyond simulation
df103	growth	lower	1.11	40+	0.25	4970	3391	7414	4679	48237	-12355	58258	-5467	472131	283943	Beyond simulation	Beyond simulation
df104	growth	lower	1.11	40+	0.5	4547	2968	6637	3902	45047	-9165	53339	-548	567128	378940	Beyond simulation	Beyond simulation
df105	growth	lower	1.11	50+	baseline	6121	4541	9656	6921	54052	-18170	67859	-15068	174697	-13491	Beyond simulation	Beyond simulation
df106	growth	lower	1.11	50+	0.15	5816	4236	8482	5747	52603	-16721	63063	-10272	310410	122222	Beyond simulation	Beyond simulation
df107	growth	lower	1.11	50+	0.25	5660	4081	7904	5169	51719	-15837	60241	-7450	375921	187733	Beyond simulation	Beyond simulation
df108	growth	lower	1.11	50+	0.5	5483	3904	7289	4554	50417	-14535	56300	-3509	445165	256977	Beyond simulation	Beyond simulation
df109	growth	lower	1.11	60+	baseline	6121	4541	9656	6921	54052	-18170	67859	-15068	174697	-13491	Beyond simulation	Beyond simulation
df110	growth	lower	1.11	60+	0.15	6026	4447	8900	6165	53598	-17716	64746	-11955	242382	54194	Beyond simulation	Beyond simulation
df111	growth	lower	1.11	60+	0.25	5977	4397	8521	5787	53316	-17434	62897	-10106	272272	84084	Beyond simulation	Beyond simulation
df112	growth	lower	1.11	60+	0.5	5917	4338	8107	5372	52891	-17009	60278	-7487	297680	109492	Beyond simulation	Beyond simulation
df113	growth	mean	1.11	30+	baseline	3763	2433	7230	4720	35882	0	53022	-231	188570	382	Beyond simulation	Beyond simulation
df114	growth	mean	1.11	30+	0.15	2989	1659	6322	3811	32117	3765	49319	3472	323333	135145	2038	Beyond simulation
df115	growth	mean	1.11	30+	0.25	2473	1143	5713	3202	29114	6768	46418	6373	408581	220393	2036	Beyond simulation
df116	growth	mean	1.11	30+	0.5	1939	609	5073	2563	24835	11047	42407	10384	489485	301297	2034	Beyond simulation
df117	growth	mean	1.11	40+	baseline	3763	2433	7230	4720	35882	0	53022	-231	188570	382	Beyond simulation	Beyond simulation
df118	growth	mean	1.11	40+	0.15	3370	2040	6440	3929	33963	1919	49741	3050	292548	104360	2039	Beyond simulation
df119	growth	mean	1.11	40+	0.25	3102	1772	5910	3400	32414	3468	47166	5625	359690	171502	2039	Beyond simulation
df120	growth	mean	1.11	40+	0.5	2811	1481	5354	2844	30166	5716	43594	9197	426458	238270	2038	Beyond simulation
df121	growth	mean	1.11	50+	baseline	3763	2433	7230	4720	35882	0	53022	-231	188570	382	Beyond simulation	Beyond simulation
df122	growth	mean	1.11	50+	0.15	3607	2277	6614	4103	35114	768	50419	2372	258377	70189	Beyond simulation	Beyond simulation
df123	growth	mean	1.11	50+	0.25	3499	2169	6199	3689	34490	1392	48368	4423	304545	116357	Beyond simulation	Beyond simulation
df124	growth	mean	1.11	50+	0.5	3378	2047	5760	3250	33574	2308	45505	7286	353014	164826	Beyond simulation	Beyond simulation
df125	growth	mean	1.11	60+	baseline	3763	2433	7230	4720	35882	0	53022	-231	188570	382	Beyond simulation	Beyond simulation
df126	growth	mean	1.11	60+	0.15	3715	2385	6833	4323	35641	241	51329	1462	223341	35153	Beyond simulation	Beyond simulation
df127	growth	mean	1.11	60+	0.25	3681	2350	6562	4052	35443	439	49984	2807	244642	56454	Beyond simulation	Beyond simulation
df128	growth	mean	1.11	60+	0.5	3640	2310	6268	3758	35145	737	48082	4709	262770	74582	Beyond simulation	Beyond simulation
df129	growth	upper	1.11	30+	baseline	2315	1194	5563	3250	23878	12004	42284	10507	173520	-14668	2036	Beyond simulation
df130	growth	upper	1.11	30+	0.15	1946	826	5120	2806	22027	13855	40421	12370	237777	49589	2035	Beyond simulation
df131	growth	upper	1.11	30+	0.25	1584	463	4681	2368	19900	15982	38312	14479	298247	110059	2033	Beyond simulation
df132	growth	upper	1.11	30+	0.5	1212	92	4222	1909	16873	19009	35394	17397	355455	167267	2031	Beyond simulation
df133	growth	upper	1.11	40+	baseline	2315	1194	5563	3250	23878	12004	42284	10507	173520	-14668	2036	Beyond simulation
df134	growth	upper	1.11	40+	0.15	2128	1008	5177	2864	22935	12947	40631	12160	223141	34953	2036	Beyond simulation
df135	growth	upper	1.11	40+	0.25	1941	821	4796	2483	21840	14042	38755	14036	270652	82464	2035	Beyond simulation
df136	growth	upper	1.11	40+	0.5	1740	620	4397	2084	20254	15628	36154	16637	317680	129492	2034	Beyond simulation
df137	growth	upper	1.11	50+	baseline	2315	1194	5563	3250	23878	12004	42284	10507	173520	-14668	2036	Beyond simulation
df138	growth	upper	1.11	50+	0.15	2241	1120	5262	2949	23500	12382	40970	11821	206885	18697	2036	Beyond simulation
df139	growth	upper	1.11	50+	0.25	2166	1045	4963	2650	23060	12822	39474	13317	239484	51296	2036	Beyond simulation
df140	growth	upper	1.11	50+	0.5	2082	962	4650	2336	22414	13468	37386	15405	273502	85314	2036	Beyond simulation
df141	growth	upper	1.11	60+	baseline	2315	1194	5563	3250	23878	12004	42284	10507	173520	-14668	2036	Beyond simulation
df142	growth	upper	1.11	60+	0.15	2292	1172	5369	3056	23759	12123	41427	11364	190125	1937	2036	Beyond simulation
df143	growth	upper	1.11	60+	0.25	2268	1148	5175	2862	23620	12262	40445	12346	205332	17144	2036	Beyond simulation
df144	growth	upper	1.11	60+	0.5	2241	1120	4965	2652	23410	12472	39057	13734	218297	30109	2036	Beyond simulation
df145	plateau	lower	0.98	30+	baseline	5991	4393	9734	6999	53532	-17650	68140	-15349	175305	-12883	Beyond simulation	Beyond simulation
df146	plateau	lower	0.98	30+	0.15	4506	2908	7989	5254	46487	-10605	61257	-8466	439098	250910	Beyond simulation	Beyond simulation
df147	plateau	lower	0.98	30+	0.25	3782	2184	7135	4400	42278	-6396	57236	-4445	559856	371668	Beyond simulation	Beyond simulation
df148	plateau	lower	0.98	30+	0.5	3027	1429	6235	3500	36267	-385	51679	1112	674636	486448	2038	Beyond simulation
df149	plateau	lower	0.98	40+	baseline	5991	4393	9734	6999	53532	-17650	68140	-15349	175305	-12883	Beyond simulation	Beyond simulation
df150	plateau	lower	0.98	40+	0.15	5236	3638	8215	5480	49939	-14057	62047	-9256	378756	190568	Beyond simulation	Beyond simulation
df151	plateau	lower	0.98	40+	0.25	4857	3259	7471	4736	47763	-11881	58480	-5689	474147	285959	Beyond simulation	Beyond simulation
df152	plateau	lower	0.98	40+	0.5	4441	2843	6687	3952	44595	-8713	53535	-744	569293	381105	Beyond simulation	Beyond simulation
df153	plateau	lower	0.98	50+	baseline	5991	4393	9734	6999	53532	-17650	68140	-15349	175305	-12883	Beyond simulation	Beyond simulation
df154	plateau	lower	0.98	50+	0.15	5690	4092	8546	5811	52095	-16213	63307	-10516	311783	123595	Beyond simulation	Beyond simulation
df155	plateau	lower	0.98	50+	0.25	5537	3939	7962	5227	51218	-15336	60465	-7674	377539	189351	Beyond simulation	Beyond simulation
df156	plateau	lower	0.98	50+	0.5	5363	3765	7340	4605	49925	-14043	56499	-3708	446820	258632	Beyond simulation	Beyond simulation
df157	plateau	lower	0.98	60+	baseline	5991	4393	9734	6999	53532	-17650	68140	-15349	175305	-12883	Beyond simulation	Beyond simulation
df158	plateau	lower	0.98	60+	0.15	5898	4300	8965	6230	53081	-17199	64993	-12202	243505	55317	Beyond simulation	Beyond simulation
df159	plateau	lower	0.98	60+	0.25	5849	4251	8581	5846	52801	-16919	63126	-10335	273523	85335	Beyond simulation	Beyond simulation
df160	plateau	lower	0.98	60+	0.5	5790	4192	8160	5425	52379	-16497	60485	-7694	298845	110657	Beyond simulation	Beyond simulation
df161	plateau	mean	0.98	30+	baseline	3684	2338	7290	4780	35549	333	53242	-451	189220	1032	Beyond simulation	Beyond simulation
df162	plateau	mean	0.98	30+	0.15	2921	1575	6374	3864	31815	4067	49519	3272	324622	136434	2038	Beyond simulation
df163	plateau	mean	0.98	30+	0.25	2413	1067	5760	3250	28834	7048	46603	6188	410193	222005	2036	Beyond simulation
df164	plateau	mean	0.98	30+	0.5	1888	542	5115	2605	24584	11298	42572	10219	491229	303041	2034	Beyond simulation
df165	plateau	mean	0.98	40+	baseline	3684	2338	7290	4780	35549	333	53242	-451	189220	1032	Beyond simulation	Beyond simulation
df166	plateau	mean	0.98	40+	0.15	3296	1950	6492	3982	33645	2237	49941	2850	293718	105530	2039	Beyond simulation
df167	plateau	mean	0.98	40+	0.25	3033	1687	5958	3447	32109	3773	47351	5440	361119	172931	2038	Beyond simulation
df168	plateau	mean	0.98	40+	0.5	2746	1400	5397	2886	29875	6007	43761	9030	427990	239802	2037	Beyond simulation
df169	plateau	mean	0.98	50+	baseline	3684	2338	7290	4780	35549	333	53242	-451	189220	1032	Beyond simulation	Beyond simulation
df170	plateau	mean	0.98	50+	0.15	3530	2183	6666	4156	34788	1094	50620	2171	259405	71217	2039	Beyond simulation
df171	plateau	mean	0.98	50+	0.25	3423	2077	6247	3736	34169	1713	48554	4237	305745	117557	2039	Beyond simulation
df172	plateau	mean	0.98	50+	0.5	3304	1957	5803	3293	33258	2624	45672	7119	354236	166048	2039	Beyond simulation
df173	plateau	mean	0.98	60+	baseline	3684	2338	7290	4780	35549	333	53242	-451	189220	1032	Beyond simulation	Beyond simulation
df174	plateau	mean	0.98	60+	0.15	3636	2290	6887	4376	35310	572	51531	1260	224242	36054	Beyond simulation	Beyond simulation
df175	plateau	mean	0.98	60+	0.25	3602	2256	6612	4101	35113	769	50174	2617	245634	57446	Beyond simulation	Beyond simulation
df176	plateau	mean	0.98	60+	0.5	3562	2216	6313	3802	34817	1065	48255	4536	263701	75513	Beyond simulation	Beyond simulation
df177	plateau	upper	0.98	30+	baseline	2266	1132	5611	3298	23665	12217	42462	10329	174113	-14075	2036	Beyond simulation
df178	plateau	upper	0.98	30+	0.15	1903	769	5164	2850	21828	14054	40589	12202	238669	50481	2034	Beyond simulation
df179	plateau	upper	0.98	30+	0.25	1546	412	4721	2408	19717	16165	38468	14323	299370	111182	2033	Beyond simulation
df180	plateau	upper	0.98	30+	0.5	1181	47	4259	1946	16710	19172	35536	17255	356674	168486	2031	Beyond simulation
df181	plateau	upper	0.98	40+	baseline	2266	1132	5611	3298	23665	12217	42462	10329	174113	-14075	2036	Beyond simulation
df182	plateau	upper	0.98	40+	0.15	2082	948	5221	2908	22729	13153	40798	11993	223975	35787	2035	Beyond simulation
df183	plateau	upper	0.98	40+	0.25	1898	764	4836	2523	21643	14239	38912	13879	271670	83482	2035	Beyond simulation
df184	plateau	upper	0.98	40+	0.5	1700	566	4434	2121	20067	15815	36297	16494	318767	130579	2034	Beyond simulation
df185	plateau	upper	0.98	50+	baseline	2266	1132	5611	3298	23665	12217	42462	10329	174113	-14075	2036	Beyond simulation
df186	plateau	upper	0.98	50+	0.15	2193	1059	5306	2993	23290	12592	41137	11654	207651	19463	2036	Beyond simulation
df187	plateau	upper	0.98	50+	0.25	2119	985	5004	2691	22853	13029	39631	13160	240371	52183	2035	Beyond simulation
df188	plateau	upper	0.98	50+	0.5	2037	903	4687	2373	22211	13671	37530	15261	274402	86214	2035	Beyond simulation
df189	plateau	upper	0.98	60+	baseline	2266	1132	5611	3298	23665	12217	42462	10329	174113	-14075	2036	Beyond simulation
df190	plateau	upper	0.98	60+	0.15	2244	1110	5414	3100	23547	12335	41596	11195	190831	2643	2036	Beyond simulation
df191	plateau	upper	0.98	60+	0.25	2220	1086	5216	2903	23408	12474	40604	12187	206103	17915	2036	Beyond simulation
df192	plateau	upper	0.98	60+	0.5	2193	1059	5003	2690	23200	12682	39204	13587	219023	30835	2036	Beyond simulation

## Sheet: all_simulations
Name of dataframe	Population scenario	Baseline coverage	Birthrate multiplier	Screening group	Target screening coverage
df1	baseline	lower	1.09	30+	baseline	-
df2	baseline	lower	1.09	30+	0.15	A1
df3	baseline	lower	1.09	30+	0.25	A2
df4	baseline	lower	1.09	30+	0.5	A3
df5	baseline	lower	1.09	40+	baseline	-
df6	baseline	lower	1.09	40+	0.15	B1
df7	baseline	lower	1.09	40+	0.25	B2
df8	baseline	lower	1.09	40+	0.5	B3
df9	baseline	lower	1.09	50+	baseline	-
df10	baseline	lower	1.09	50+	0.15	C1
df11	baseline	lower	1.09	50+	0.25	C2
df12	baseline	lower	1.09	50+	0.5	C3
df13	baseline	lower	1.09	60+	baseline	-
df14	baseline	lower	1.09	60+	0.15	D1
df15	baseline	lower	1.09	60+	0.25	D2
df16	baseline	lower	1.09	60+	0.5	D3
df17	baseline	mean	1.09	30+	baseline	-	Taken as baseline for results
df18	baseline	mean	1.09	30+	0.15	A1
df19	baseline	mean	1.09	30+	0.25	A2
df20	baseline	mean	1.09	30+	0.5	A3
df21	baseline	mean	1.09	40+	baseline	-
df22	baseline	mean	1.09	40+	0.15	B1
df23	baseline	mean	1.09	40+	0.25	B2
df24	baseline	mean	1.09	40+	0.5	B3
df25	baseline	mean	1.09	50+	baseline	-
df26	baseline	mean	1.09	50+	0.15	C1
df27	baseline	mean	1.09	50+	0.25	C2
df28	baseline	mean	1.09	50+	0.5	C3
df29	baseline	mean	1.09	60+	baseline	-
df30	baseline	mean	1.09	60+	0.15	D1
df31	baseline	mean	1.09	60+	0.25	D2
df32	baseline	mean	1.09	60+	0.5	D3
df33	baseline	upper	1.09	30+	baseline	-
df34	baseline	upper	1.09	30+	0.15	A1
df35	baseline	upper	1.09	30+	0.25	A2
df36	baseline	upper	1.09	30+	0.5	A3
df37	baseline	upper	1.09	40+	baseline	-
df38	baseline	upper	1.09	40+	0.15	B1
df39	baseline	upper	1.09	40+	0.25	B2
df40	baseline	upper	1.09	40+	0.5	B3
df41	baseline	upper	1.09	50+	baseline	-
df42	baseline	upper	1.09	50+	0.15	C1
df43	baseline	upper	1.09	50+	0.25	C2
df44	baseline	upper	1.09	50+	0.5	C3
df45	baseline	upper	1.09	60+	baseline	-
df46	baseline	upper	1.09	60+	0.15	D1
df47	baseline	upper	1.09	60+	0.25	D2
df48	baseline	upper	1.09	60+	0.5	D3
df49	decline	lower	0.95	30+	baseline	-
df50	decline	lower	0.95	30+	0.15	A1
df51	decline	lower	0.95	30+	0.25	A2
df52	decline	lower	0.95	30+	0.5	A3
df53	decline	lower	0.95	40+	baseline	-
df54	decline	lower	0.95	40+	0.15	B1
df55	decline	lower	0.95	40+	0.25	B2
df56	decline	lower	0.95	40+	0.5	B3
df57	decline	lower	0.95	50+	baseline	-
df58	decline	lower	0.95	50+	0.15	C1
df59	decline	lower	0.95	50+	0.25	C2
df60	decline	lower	0.95	50+	0.5	C3
df61	decline	lower	0.95	60+	baseline	-
df62	decline	lower	0.95	60+	0.15	D1
df63	decline	lower	0.95	60+	0.25	D2
df64	decline	lower	0.95	60+	0.5	D3
df65	decline	mean	0.95	30+	baseline	-
df66	decline	mean	0.95	30+	0.15	A1
df67	decline	mean	0.95	30+	0.25	A2
df68	decline	mean	0.95	30+	0.5	A3
df69	decline	mean	0.95	40+	baseline	-
df70	decline	mean	0.95	40+	0.15	B1
df71	decline	mean	0.95	40+	0.25	B2
df72	decline	mean	0.95	40+	0.5	B3
df73	decline	mean	0.95	50+	baseline	-
df74	decline	mean	0.95	50+	0.15	C1
df75	decline	mean	0.95	50+	0.25	C2
df76	decline	mean	0.95	50+	0.5	C3
df77	decline	mean	0.95	60+	baseline	-
df78	decline	mean	0.95	60+	0.15	D1
df79	decline	mean	0.95	60+	0.25	D2
df80	decline	mean	0.95	60+	0.5	D3
df81	decline	upper	0.95	30+	baseline	-
df82	decline	upper	0.95	30+	0.15	A1
df83	decline	upper	0.95	30+	0.25	A2
df84	decline	upper	0.95	30+	0.5	A3
df85	decline	upper	0.95	40+	baseline	-
df86	decline	upper	0.95	40+	0.15	B1
df87	decline	upper	0.95	40+	0.25	B2
df88	decline	upper	0.95	40+	0.5	B3
df89	decline	upper	0.95	50+	baseline	-
df90	decline	upper	0.95	50+	0.15	C1
df91	decline	upper	0.95	50+	0.25	C2
df92	decline	upper	0.95	50+	0.5	C3
df93	decline	upper	0.95	60+	baseline	-
df94	decline	upper	0.95	60+	0.15	D1
df95	decline	upper	0.95	60+	0.25	D2
df96	decline	upper	0.95	60+	0.5	D3
df97	growth	lower	1.11	30+	baseline	-
df98	growth	lower	1.11	30+	0.15	A1
df99	growth	lower	1.11	30+	0.25	A2
df100	growth	lower	1.11	30+	0.5	A3
df101	growth	lower	1.11	40+	baseline	-
df102	growth	lower	1.11	40+	0.15	B1
df103	growth	lower	1.11	40+	0.25	B2
df104	growth	lower	1.11	40+	0.5	B3
df105	growth	lower	1.11	50+	baseline	-
df106	growth	lower	1.11	50+	0.15	C1
df107	growth	lower	1.11	50+	0.25	C2
df108	growth	lower	1.11	50+	0.5	C3
df109	growth	lower	1.11	60+	baseline	-
df110	growth	lower	1.11	60+	0.15	D1
df111	growth	lower	1.11	60+	0.25	D2
df112	growth	lower	1.11	60+	0.5	D3
df113	growth	mean	1.11	30+	baseline	-
df114	growth	mean	1.11	30+	0.15	A1
df115	growth	mean	1.11	30+	0.25	A2
df116	growth	mean	1.11	30+	0.5	A3
df117	growth	mean	1.11	40+	baseline	-
df118	growth	mean	1.11	40+	0.15	B1
df119	growth	mean	1.11	40+	0.25	B2
df120	growth	mean	1.11	40+	0.5	B3
df121	growth	mean	1.11	50+	baseline	-
df122	growth	mean	1.11	50+	0.15	C1
df123	growth	mean	1.11	50+	0.25	C2
df124	growth	mean	1.11	50+	0.5	C3
df125	growth	mean	1.11	60+	baseline	-
df126	growth	mean	1.11	60+	0.15	D1
df127	growth	mean	1.11	60+	0.25	D2
df128	growth	mean	1.11	60+	0.5	D3
df129	growth	upper	1.11	30+	baseline	-
df130	growth	upper	1.11	30+	0.15	A1
df131	growth	upper	1.11	30+	0.25	A2
df132	growth	upper	1.11	30+	0.5	A3
df133	growth	upper	1.11	40+	baseline	-
df134	growth	upper	1.11	40+	0.15	B1
df135	growth	upper	1.11	40+	0.25	B2
df136	growth	upper	1.11	40+	0.5	B3
df137	growth	upper	1.11	50+	baseline	-
df138	growth	upper	1.11	50+	0.15	C1
df139	growth	upper	1.11	50+	0.25	C2
df140	growth	upper	1.11	50+	0.5	C3
df141	growth	upper	1.11	60+	baseline	-
df142	growth	upper	1.11	60+	0.15	D1
df143	growth	upper	1.11	60+	0.25	D2
df144	growth	upper	1.11	60+	0.5	D3
df145	plateau	lower	0.98	30+	baseline	-
df146	plateau	lower	0.98	30+	0.15	A1
df147	plateau	lower	0.98	30+	0.25	A2
df148	plateau	lower	0.98	30+	0.5	A3
df149	plateau	lower	0.98	40+	baseline	-
df150	plateau	lower	0.98	40+	0.15	B1
df151	plateau	lower	0.98	40+	0.25	B2
df152	plateau	lower	0.98	40+	0.5	B3
df153	plateau	lower	0.98	50+	baseline	-
df154	plateau	lower	0.98	50+	0.15	C1
df155	plateau	lower	0.98	50+	0.25	C2
df156	plateau	lower	0.98	50+	0.5	C3
df157	plateau	lower	0.98	60+	baseline	-
df158	plateau	lower	0.98	60+	0.15	D1
df159	plateau	lower	0.98	60+	0.25	D2
df160	plateau	lower	0.98	60+	0.5	D3
df161	plateau	mean	0.98	30+	baseline	-
df162	plateau	mean	0.98	30+	0.15	A1
df163	plateau	mean	0.98	30+	0.25	A2
df164	plateau	mean	0.98	30+	0.5	A3
df165	plateau	mean	0.98	40+	baseline	-
df166	plateau	mean	0.98	40+	0.15	B1
df167	plateau	mean	0.98	40+	0.25	B2
df168	plateau	mean	0.98	40+	0.5	B3
df169	plateau	mean	0.98	50+	baseline	-
df170	plateau	mean	0.98	50+	0.15	C1
df171	plateau	mean	0.98	50+	0.25	C2
df172	plateau	mean	0.98	50+	0.5	C3
df173	plateau	mean	0.98	60+	baseline	-
df174	plateau	mean	0.98	60+	0.15	D1
df175	plateau	mean	0.98	60+	0.25	D2
df176	plateau	mean	0.98	60+	0.5	D3
df177	plateau	upper	0.98	30+	baseline	-
df178	plateau	upper	0.98	30+	0.15	A1
df179	plateau	upper	0.98	30+	0.25	A2
df180	plateau	upper	0.98	30+	0.5	A3
df181	plateau	upper	0.98	40+	baseline	-
df182	plateau	upper	0.98	40+	0.15	B1
df183	plateau	upper	0.98	40+	0.25	B2
df184	plateau	upper	0.98	40+	0.5	B3
df185	plateau	upper	0.98	50+	baseline	-
df186	plateau	upper	0.98	50+	0.15	C1
df187	plateau	upper	0.98	50+	0.25	C2
df188	plateau	upper	0.98	50+	0.5	C3
df189	plateau	upper	0.98	60+	baseline	-
df190	plateau	upper	0.98	60+	0.15	D1
df191	plateau	upper	0.98	60+	0.25	D2
df192	plateau	upper	0.98	60+	0.5	D3

## Sheet: initial_conditions
Age group/compartment in the year 2012	1	2	3	4	5	6	7	8	9	10	11	12	13	14	15	16	17	18	19	20	21	total from table
Difference	0	0	0	0	0	0	0	0	0	0	0	0	0	0	0	0	0	0	0	0	0	0
2004 population structure (fixed)	4312094	4753526	5093466	5180448	5322086	5348404	5595582	5737739	5311424	4781472	3763141	2748012	2159730	1864793	1361233	904319	460132	203024	73049	19159	2470	64995303
sum from table	4312094	4753526	5093466	5180448	5322086	5348404	5595582	5737739	5.31142e+06	4.78147e+06	3.76314e+06	2.74801e+06	2.15973e+06	1.86479e+06	1.36123e+06	904319	460132	203024	73049	19159	2470	64995303
S	4.24871e+06	4.68365e+06	5.02114e+06	5.10689e+06	5.20074e+06	5.22646e+06	5.45234e+06	5.59085e+06	5.14677e+06	4.63325e+06	3.6367e+06	2.65568e+06	2.08716e+06	1.80214e+06	1.3155e+06	873934	444672	196202	70594.6	19159	2470	6.3415e+07
F0	63387.8	69876.8	72327.2	73562.4	121344	121944	35811.7	36721.5	41163.5	37056.4	31610.4	23083.3	6047.24	5221.42	3811.45	2532.09	1288.37	568.467	204.537	0	0	747562
F1	0	0	0	0	0	0	35811.7	36721.5	41163.5	37056.4	31610.4	23083.3	6047.24	5221.42	3811.45	2532.09	1288.37	568.467	204.537	0	0	225120
F2	0	0	0	0	0	0	35811.7	36721.5	41163.5	37056.4	31610.4	23083.3	6047.24	5221.42	3811.45	2532.09	1288.37	568.467	204.537	0	0	225120
F3	0	0	0	0	0	0	35811.7	36721.5	41163.5	37056.4	31610.4	23083.3	6047.24	5221.42	3811.45	2532.09	1288.37	568.467	204.537	0	0	225120
C1	0	0	0	0	0	0	0	0	0	0	0	0	6047.24	5221.42	3811.45	2532.09	1288.37	568.467	204.537	0	0	19673.6
C2	0	0	0	0	0	0	0	0	0	0	0	0	6047.24	5221.42	3811.45	2532.09	1288.37	568.467	204.537	0	0	19673.6
C3	0	0	0	0	0	0	0	0	0	0	0	0	6047.24	5221.42	3811.45	2532.09	1288.37	568.467	204.537	0	0	19673.6
C4	0	0	0	0	0	0	0	0	0	0	0	0	6047.24	5221.42	3811.45	2532.09	1288.37	568.467	204.537	0	0	19673.6
HCCA	0	0	0	0	0	0	0	0	0	0	0	0	6047.24	5221.42	3811.45	2532.09	1288.37	568.467	204.537	0	0	19673.6
HCCB	0	0	0	0	0	0	0	0	0	0	0	0	6047.24	5221.42	3811.45	2532.09	1288.37	568.467	204.537	0	0	19673.6
HCCC	0	0	0	0	0	0	0	0	0	0	0	0	6047.24	5221.42	3811.45	2532.09	1288.37	568.467	204.537	0	0	19673.6
HCCD	0	0	0	0	0	0	0	0	0	0	0	0	6047.24	5221.42	3811.45	2532.09	1288.37	568.467	204.537	0	0	19673.6
F0cure	0	0	0	0	0	0	0	0	0	0	0	0	0	0	0	0	0	0	0	0	0	0
F1cure	0	0	0	0	0	0	0	0	0	0	0	0	0	0	0	0	0	0	0	0	0	0
F2cure	0	0	0	0	0	0	0	0	0	0	0	0	0	0	0	0	0	0	0	0	0	0
F3cure	0	0	0	0	0	0	0	0	0	0	0	0	0	0	0	0	0	0	0	0	0	0
C1cure	0	0	0	0	0	0	0	0	0	0	0	0	0	0	0	0	0	0	0	0	0	0
C2cure	0	0	0	0	0	0	0	0	0	0	0	0	0	0	0	0	0	0	0	0	0	0
C3cure	0	0	0	0	0	0	0	0	0	0	0	0	0	0	0	0	0	0	0	0	0	0
C4cure	0	0	0	0	0	0	0	0	0	0	0	0	0	0	0	0	0	0	0	0	0	0
D	0	0	0	0	0	0	0	0	0	0	0	0	0	0	0	0	0	0	0	0	0	0
dthC14	0	0	0	0	0	0	0	0	0	0	0	0	0	0	0	0	0	0	0	0	0	0
dthHCC	0	0	0	0	0	0	0	0	0	0	0	0	0	0	0	0	0	0	0	0	0	0
DHCC	0	0	0	0	0	0	0	0	0	0	0	0	0	0	0	0	0	0	0	0	0	0
DC14	0	0	0	0	0	0	0	0	0	0	0	0	0	0	0	0	0	0	0	0	0	0
transliv	0	0	0	0	0	0	0	0	0	0	0	0	0	0	0	0	0	0	0	0	0	0
prev from study (aggregate/rough)	0.0147	0.0147	0.0142	0.0142	0.0228	0.0228	0.0256	0.0256	0.031	0.031	0.0336	0.0336	0.0336	0.0336	0.0336	0.0336	0.0336	0.0336	0.0336
prev from table	1.47	1.47	1.42	1.42	2.28	2.28	2.56	2.56	3.1	3.1	3.36	3.36	2.24	2.24	2.24	2.24	2.24	2.24	2.24	0	0

## Sheet: sexual_contact_matrix
	Sexual Partners		0	0	0.31225	3.137	4.122	2.3425	1.542	1.0825	1.0825	0.5415	0.5415	0.271	0.271	0.136	0.136	0	0	0	0	0	0
Age group		Age group	1	2	3	4	5	6	7	8	9	10	11	12	13	14	15	16	17	18	19	20	21
0 - 4	0	1	0	0	0	0	0	0	0	0	0	0	0	0	0	0	0	0	0	0	0	0	0
5 - 9	0	2	0	0	0	0	0	0	0	0	0	0	0	0	0	0	0	0	0	0	0	0	0
10 - 14	0.31225	3	0	0	0	0.391811	0.514838	0.292578	0.192596	0.135204	0.135204	0.0676333	0.0676333	0.0338479	0.0338479	0.0169864	0.0169864	0	0	0	0	0	0
15 - 19	3.137	4	0	0	0.391811	5.90446	5.17229	2.93937	1.9349	1.35832	1.35832	0.679474	0.679474	0.340051	0.340051	0.170653	0.170653	0	0	0	0	0	0
20 - 24	4.122	5	0	0	0.514838	5.17229	10.1945	3.86231	2.54245	1.78483	1.78483	0.892825	0.892825	0.446825	0.446825	0.224237	0.224237	0	0	0	0	0	0
25 - 29	2.3425	6	0	0	0.292578	2.93937	3.86231	3.29238	1.44485	1.0143	1.0143	0.507385	0.507385	0.253927	0.253927	0.127432	0.127432	0	0	0	0	0	0
30 - 34	1.542	7	0	0	0.192596	1.9349	2.54245	1.44485	1.42666	0.667686	0.667686	0.333997	0.333997	0.167153	0.167153	0.0838848	0.0838848	0	0	0	0	0	0
35 - 39	1.0825	8	0	0	0.135204	1.35832	1.78483	1.0143	0.667686	0.703084	0.468722	0.234469	0.234469	0.117343	0.117343	0.058888	0.058888	0	0	0	0	0	0
40 - 44	1.0825	9	0	0	0.135204	1.35832	1.78483	1.0143	0.667686	0.468722	0.703084	0.234469	0.234469	0.117343	0.117343	0.058888	0.058888	0	0	0	0	0	0
45 - 49	0.5415	10	0	0	0.0676333	0.679474	0.892825	0.507385	0.333997	0.234469	0.234469	0.175933	0.117289	0.0586986	0.0586986	0.0294576	0.0294576	0	0	0	0	0	0
50 - 54	0.5415	11	0	0	0.0676333	0.679474	0.892825	0.507385	0.333997	0.234469	0.234469	0.117289	0.175933	0.0586986	0.0586986	0.0294576	0.0294576	0	0	0	0	0	0
55 - 59	0.271	12	0	0	0.0338479	0.340051	0.446825	0.253927	0.167153	0.117343	0.117343	0.0586986	0.0586986	0.0440646	0.0293764	0.0147424	0.0147424	0	0	0	0	0	0
60 - 64	0.271	13	0	0	0.0338479	0.340051	0.446825	0.253927	0.167153	0.117343	0.117343	0.0586986	0.0586986	0.0293764	0.0440646	0.0147424	0.0147424	0	0	0	0	0	0
65 - 69	0.136	14	0	0	0.0169864	0.170653	0.224237	0.127432	0.0838848	0.058888	0.058888	0.0294576	0.0294576	0.0147424	0.0147424	0.0110976	0.0073984	0	0	0	0	0	0
70 - 74	0.136	15	0	0	0.0169864	0.170653	0.224237	0.127432	0.0838848	0.058888	0.058888	0.0294576	0.0294576	0.0147424	0.0147424	0.0073984	0.0110976	0	0	0	0	0	0
75 - 79	0	16	0	0	0	0	0	0	0	0	0	0	0	0	0	0	0	0	0	0	0	0	0
80 - 84	0	17	0	0	0	0	0	0	0	0	0	0	0	0	0	0	0	0	0	0	0	0	0
85 - 89	0	18	0	0	0	0	0	0	0	0	0	0	0	0	0	0	0	0	0	0	0	0	0
90 - 94	0	19	0	0	0	0	0	0	0	0	0	0	0	0	0	0	0	0	0	0	0	0	0
95 - 99	0	20	0	0	0	0	0	0	0	0	0	0	0	0	0	0	0	0	0	0	0	0	0
100 and over	0	21	0	0	0	0	0	0	0	0	0	0	0	0	0	0	0	0	0	0	0	0	0
Age		Sexual mixing matrix
Same		0.6	0.4		Probability of sexual contact with an individual of the same or different age
Different		0.4	0.6
Unit: Probability of sexual contact with someone of same or different age group
Starting age: 15
Source: https://bmchealthservres.biomedcentral.com/articles/10.1186/s12913-016-1662-5#Sec15

## Sheet: birthrate
t	birth	Year	Births per 1000	birthrate previous
0	0.013314	2004	13.314	0.013314
1	0.013072	2005	13.072	0.013072
2	0.012829	2006	12.829	0.012829
3	0.012587	2007	12.587	0.012587
4	0.012345	2008	12.345	0.012345
5	0.012124	2009	12.124	0.012124
6	0.011903	2010	11.903	0.011903
7	0.011682	2011	11.682	0.011682
8	0.011461	2012	11.461	0.011461
9	0.01124	2013	11.24	0.01124
10	0.011084	2014	11.084	0.011084
11	0.010929	2015	10.929	0.010929
12	0.010773	2016	10.773	0.010773
13	0.010618	2017	10.618	0.010618
14	0.010462	2018	10.462	0.010462
15	0.010276	2019	10.276	0.010276
16	0.01009	2020	10.09	0.01009
17	0.009904	2021	9.904	0.009904
18	0.009718	2022	9.718	0.009718
19	0.009532	2023	9.532	0.009532
20	0.009399	2024	9.399	0.009399
21	0.009266	2025	9.266	0.009266
22	0.009132	2026	9.132	0.009132
23	0.008999	2027	8.999	0.008999
24	0.008886	2028	8.886	0.008886
25	0.008782	2029	8.782	0.008782
26	0.008698	2030	8.698	0.008698
27	0.008615	2031	8.615	0.008615
28	0.008531	2032	8.531	0.008531
29	0.008447	2033	8.447	0.008447
30	0.008394	2034	8.394	0.008394
31	0.008341	2035	8.341	0.008341
32	0.008289	2036	8.289	0.008289
33	0.008236	2037	8.236	0.008236
34	0.008183	2038	8.183	0.008183
35	0.008136	2039	8.136	0.008136
36	0.008088	2040	8.088	0.008088
Source: https://www.macrotrends.net/countries/THA/thailand/birth-rate
Unit: Births per person per year

## Sheet: mortality_rates
		Deaths per person per year by age group, both sexes combined
Population of age group	Year	0 - 4	5 - 9	10 - 14	15 - 19	20 - 24	25 - 29	30 - 34	35 - 39	40 - 44	45 - 49	50 - 54	55 - 59	60 - 64	65 - 69	70 - 74	75 - 79	80 - 84	85 - 89	90 - 94	95 - 99	100+
Year	t	rate1	rate2	rate3	rate4	rate5	rate6	rate7	rate8	rate9	rate10	rate11	rate12	rate13	rate14	rate15	rate16	rate17	rate18	rate19	rate20	rate21
2004	0	0.00371049	0.000690014	0.000722102	0.0012941	0.00179215	0.00214307	0.00281365	0.00357684	0.00477518	0.00591533	0.00793513	0.0102347	0.0148908	0.0206103	0.0310498	0.0429141	0.0634905	0.105805	0.156238	0.232162	0.818219	UN data
2005	1	0.0034095	0.0005397	0.000602115	0.0011605	0.00167897	0.00202342	0.00262698	0.00334051	0.00451334	0.00569142	0.00758203	0.0102086	0.0138667	0.020335	0.0305328	0.0424087	0.0614214	0.103027	0.172298	0.28483	0.787796
2006	2	0.00327381	0.000499336	0.000551269	0.00106553	0.00155333	0.00188135	0.00238757	0.0030806	0.00411979	0.00531539	0.00706538	0.00974362	0.0125898	0.0192434	0.028605	0.0400311	0.0565425	0.0916917	0.159966	0.266899	0.745273
2007	3	0.00313296	0.00046075	0.000537162	0.00103063	0.00152551	0.00187255	0.0023175	0.00302422	0.00399297	0.00525929	0.00701597	0.00976811	0.0125738	0.0191776	0.0282694	0.0404669	0.0563361	0.0883201	0.16156	0.258315	0.804156
2008	4	0.00300366	0.000425036	0.000522616	0.000987073	0.00148258	0.00184907	0.00224467	0.00294363	0.00385151	0.00518468	0.00692969	0.00962998	0.0128036	0.0188174	0.0276782	0.0408451	0.0564612	0.0859389	0.161313	0.264645	0.840652
2009	5	0.00286434	0.000389031	0.00050163	0.000939798	0.00143588	0.00181293	0.00217393	0.00284234	0.00370476	0.00508139	0.00681567	0.00936465	0.0131077	0.0181724	0.0271833	0.0409261	0.0566073	0.084099	0.159259	0.292157	0.87133
2010	6	0.00276775	0.000383176	0.000478946	0.000900479	0.00140381	0.00178399	0.00213265	0.00274355	0.00360141	0.00495584	0.00673666	0.00915673	0.0133604	0.0174672	0.026964	0.0407916	0.0569376	0.0832784	0.156424	0.354897	0.900757
2011	7	0.00268794	0.000363366	0.000445963	0.000866199	0.00137135	0.0017658	0.00209823	0.00262851	0.00352073	0.00481865	0.00670908	0.00902027	0.0135072	0.0170565	0.0269356	0.0405146	0.0571318	0.0826624	0.141109	0.334212	0.902965
2012	8	0.00265716	0.000346172	0.000441793	0.000832721	0.00132063	0.00176634	0.00210047	0.00267181	0.00369407	0.00508145	0.00753908	0.0100964	0.0148906	0.0205341	0.0312749	0.0466115	0.0668119	0.102124	0.1539	0.261327	0.202651
2013	9	0.00251228	0.00032626	0.000410527	0.000812536	0.00125267	0.00173202	0.00205868	0.00257311	0.00361171	0.00490986	0.00735737	0.0105224	0.0145402	0.0199188	0.0312112	0.044554	0.06387	0.0929895	0.134489	0.22998	0.187085
2014	10	0.00236413	0.000307372	0.000377273	0.000789571	0.00118598	0.00167829	0.00202666	0.00247464	0.00345406	0.00479681	0.00712896	0.0103635	0.0143979	0.0198121	0.0306137	0.0441035	0.0642379	0.0937556	0.137392	0.223368	0.181119
2015	11	0.00222684	0.000301486	0.000351445	0.000764687	0.00112585	0.00162027	0.00199257	0.00238933	0.00331472	0.00467356	0.00692671	0.0100632	0.0144848	0.0197676	0.0296474	0.0447261	0.0643767	0.0950394	0.14069	0.213661	0.174265
2016	12	0.00213603	0.000280306	0.000326114	0.00073537	0.00107632	0.00155479	0.00196374	0.00233757	0.00317945	0.00452571	0.00670477	0.00984666	0.0145228	0.0197796	0.0289386	0.0443944	0.064189	0.0954118	0.146129	0.209001	0.404788
2017	13	0.0020796	0.000265069	0.000302642	0.000691612	0.00103404	0.00146506	0.00193182	0.00228697	0.0030245	0.00436394	0.00647832	0.00956606	0.0144299	0.0195985	0.0284509	0.0441186	0.0639151	0.0949992	0.146986	0.205234	0.334158
2018	14	0.00199209	0.000252049	0.000284685	0.000643144	0.00100828	0.0013909	0.00189608	0.0022447	0.00291782	0.00426804	0.00626004	0.00932407	0.0143737	0.0195721	0.0283883	0.0439781	0.0630747	0.0950025	0.148144	0.20427	0.297813
2019	15	0.00192703	0.000237924	0.000270394	0.000590536	0.00097427	0.00131668	0.0018368	0.00220927	0.00280689	0.00408512	0.00611861	0.00903938	0.0141625	0.0193852	0.0281953	0.0432127	0.0625896	0.0962276	0.150469	0.214432	0.301755
2020	16	0.001875	0.000227033	0.000258296	0.000547708	0.000934382	0.00124514	0.0017681	0.00216677	0.00270421	0.00391476	0.00595203	0.00876692	0.0137328	0.0194733	0.0280345	0.041895	0.0639265	0.0965614	0.153008	0.226771	0.265551
2021	17	0.00184817	0.000216939	0.000243602	0.000506626	0.000894866	0.0011878	0.00169451	0.00213554	0.00266305	0.00378854	0.00582072	0.00865858	0.0139646	0.0208502	0.0305829	0.0458144	0.0718286	0.111462	0.17123	0.256815	0.258025
2022	18																						Projection depending on scenario
2023	19
2024	20
2025	21
2026	22
2027	23
2028	24
2029	25
2030	26
2031	27
2032	28
2033	29
2034	30
2035	31
2036	32
2037	33
2038	34
2039	35
2040	36
Source: https://population.un.org/wpp/Download/Standard/Mortality/
Unit: deaths per person per year

## Sheet: mortality_growth
	0 - 4	5 - 9	10 - 14	15 - 19	20 - 24	25 - 29	30 - 34	35 - 39	40 - 44	45 - 49	50 - 54	55 - 59	60 - 64	65 - 69	70 - 74	75 - 79	80 - 84	85 - 89	90 - 94	95 - 99	100 and over	Unknown/lunar Calendar	Population Registered in House Registration and Non - Thai nationalities	Population Registered in Central House Registration	Transferring population	Total unrecorded	Total recorded	Total
Year	group1	group2	group3	group4	group5	group6	group7	group8	group9	group10	group11	group12	group13	group14	group15	group16	group17	group18	group19	group20	group21
2004	-	-	-	-	-	-	-	-	-	-	-	-	-	-	-	-	-	-	-	-	-
2005	0.918879	0.782157	0.833837	0.896763	0.936843	0.944169	0.933657	0.933927	0.945166	0.962147	0.955502	0.997452	0.931231	0.986641	0.983351	0.988223	0.967412	0.973743	1.1028	1.22686	0.962819
2006	0.960202	0.92521	0.915554	0.918165	0.92517	0.929788	0.908864	0.922194	0.912804	0.93393	0.931859	0.954453	0.907917	0.946318	0.936862	0.943937	0.920566	0.889976	0.928425	0.937045	0.946022
2007	0.956978	0.922726	0.97441	0.967245	0.982088	0.995319	0.970652	0.981699	0.969217	0.989445	0.993006	1.00251	0.998727	0.996582	0.988267	1.01089	0.996349	0.96323	1.00996	0.967837	1.07901
2008	0.958727	0.922487	0.97292	0.957741	0.971862	0.987464	0.968573	0.97335	0.964572	0.985815	0.987703	0.985859	1.01827	0.981217	0.979088	1.00935	1.00222	0.973038	0.998477	1.02451	1.04538
2009	0.953619	0.915289	0.959845	0.952106	0.968498	0.980455	0.968486	0.965591	0.961897	0.980078	0.983546	0.972448	1.02376	0.965726	0.982119	1.00198	1.00259	0.978592	0.987267	1.10396	1.03649
2010	0.966277	0.984951	0.954778	0.958162	0.977667	0.984039	0.981014	0.965244	0.972104	0.975292	0.988408	0.977797	1.01928	0.961193	0.99193	0.996713	1.00583	0.990242	0.982194	1.21475	1.03377
2011	0.971163	0.948299	0.931134	0.961932	0.976878	0.989804	0.983859	0.958069	0.977596	0.972316	0.995906	0.985098	1.01098	0.976486	0.998948	0.99321	1.00341	0.992604	0.902096	0.941717	1.00245
2012	0.98855	0.952682	0.990649	0.96135	0.963014	1.00031	1.00107	1.01647	1.04923	1.05454	1.12371	1.1193	1.10242	1.20389	1.1611	1.15049	1.16944	1.23544	1.09064	0.78192	0.224428	0.261327	0.202651	615096	151386	1119497	63337198	64456695
2013	0.945477	0.942478	0.929231	0.97576	0.94854	0.980566	0.980103	0.963058	0.977706	0.966233	0.975897	1.0422	0.976474	0.970036	0.997962	0.955858	0.955967	0.91055	0.873872	0.880046	0.923192	0.22998	0.187085	637403	154763	1135316	63650593	64785909
2014	0.941029	0.942109	0.918996	0.971736	0.946763	0.968981	0.984444	0.961733	0.956351	0.976975	0.968954	0.9849	0.990209	0.994642	0.980856	0.98989	1.00576	1.00824	1.02158	0.971247	0.968108	0.223368	0.181119	571778	142522	1170366	63954350	65124716
2015	0.94193	0.980849	0.931541	0.968485	0.949296	0.965426	0.98318	0.965523	0.959657	0.974306	0.971631	0.971023	1.00604	0.997753	0.968435	1.01412	1.00216	1.01369	1.02401	0.956545	0.96216	0.213661	0.174265	675849	159222	1509513	64219585	65729098
2016	0.95922	0.929749	0.927923	0.961662	0.956011	0.959591	0.985532	0.978339	0.959194	0.968365	0.967958	0.978482	1.00262	1.00061	0.976094	0.992586	0.997085	1.00392	1.03866	0.97819	2.32283	0.209001	0.404788	693992	154607	1514405	64417145	65931550
2017	0.973582	0.945643	0.928024	0.940495	0.960715	0.942289	0.983744	0.978354	0.951264	0.964255	0.966226	0.971503	0.993606	0.990844	0.983148	0.993787	0.995733	0.995675	1.00587	0.981977	0.825515	0.205234	0.334158	722717	157722	1561038	64627465	66188503
2018	0.957921	0.950879	0.940665	0.929921	0.975092	0.949381	0.981498	0.981518	0.964729	0.978025	0.966306	0.974703	0.996102	0.998653	0.997798	0.996815	0.986851	1.00004	1.00787	0.995301	0.891233	0.20427	0.297813	742416	154017	1597154	64816825	66413979
2019	0.967336	0.943959	0.949801	0.918201	0.966266	0.946639	0.968735	0.984214	0.961983	0.957143	0.977408	0.969468	0.985305	0.990451	0.993202	0.982595	0.992308	1.01289	1.0157	1.04975	1.01324	0.214432	0.301755	751791	150019	1629782	64929153	66558935
2020	0.973001	0.954225	0.955258	0.927476	0.959058	0.945666	0.962598	0.980765	0.963417	0.958296	0.972774	0.969858	0.969665	1.00454	0.994297	0.969508	1.02136	1.00347	1.01688	1.05754	0.88002	0.226771	0.265551	393847	28462	1179263	65007464	66186727
2021	0.985691	0.955543	0.943112	0.924993	0.95771	0.953942	0.95838	0.985587	0.984778	0.967759	0.977939	0.987643	1.01688	1.07071	1.0909	1.09355	1.12361	1.15431	1.11909	1.13249	0.971659	0.256815	0.258025	416517	22223	1214556	64956883	66171439
yearly average across whole period	0.959975	0.935249	0.938687	0.9466	0.960086	0.966107	0.970846	0.970332	0.966569	0.974407	0.982632	0.990864	0.997028	1.00213	1.00026	1.00491	1.00874	1.00586	1.00738	1.01186	1.0052
unit: multiplier increase in mortality on previous year
	mortality increasing
	mortality decreasing
																			Age group	2012	2013	2014	2015	2016	2017	2018	2020	2019
																			Total	64456695	64785909	65124716	65729098	65931550	66188503	66413979	66186727	66558935
																			Total recorded	63337198	63650593	63954350	64219585	64417145	64627465	64816825	65007464	64929153
																			0 - 4	3815730	3778239	3735837	3676952	3565020	3427578	3314100	3071469	3185739
																			5 - 9	3983567	3975363	3939851	3894051	3885043	3885777	3852428	3743954	3807943
																			10 - 14	4160322	4050886	4023611	3986394	3983268	3991516	3986869	3906378	3953497
																			15 - 19	4846762	4782557	4669627	4527342	4332511	4155510	4050413	3987528	4025157
																			20 - 24	4675038	4728293	4757235	4782168	4808033	4804456	4747669	4498162	4637316
																			25 - 29	4718221	4614853	4558803	4548635	4585819	4659182	4715637	4772140	4746770
																			30 - 34	5167883	5126586	5031441	4934837	4825484	4687295	4588425	4520683	4532350
																			35 - 39	5279936	5241906	5220549	5216951	5172463	5117249	5079069	4887918	4984910
																			40 - 44	5395138	5311610	5302742	5260482	5214732	5198876	5166182	5139763	5144831
																			45 - 49	5108781	5197091	5198243	5212299	5261933	5274591	5208010	5154087	5197884
																			50 - 54	4416584	4544422	4685678	4793037	4886375	4960855	5060191	5072553	5060459
																			55 - 59	3598327	3564686	3719979	3930660	4094384	4239258	4381029	4619641	4516238
																			60 - 64	2715815	2884753	2987245	3057197	3145127	3259753	3390015	3737902	3538299
																			65 - 69	1825206	1993088	2145757	2298003	2433969	2570858	2678454	2841991	2775155
																			70 - 74	1475558	1479757	1500831	1542059	1589468	1670877	1779855	2059106	1919612
																			75 - 79	1066689	1138170	1172718	1185573	1214296	1231271	1242527	1299271	1262107
																			80 - 84	649031	713590	743486	775669	804670	831149	865608	905525	894638
																			85 - 89	285622	342684	367690	389428	410861	436488	462914	505699	482128
																			90 - 94	101293	121720	128494	138112	146679	161736	177618	203427	191036
																			95 - 99	33812	39386	41134	43569	45105	47838	51569	57503	54115
																			100 and over	17883	20953	23399	26167	11905	15352	18243	22764	18969
																			Unknown/lunar Calendar	1240	442	427	416	53	50	49	47	46
																			Population Registered in House Registration and Non - Thai nationalities	351775	342708	455639	674026	665753	680549	700672	756907	727926
																			Population Registered in Central House Registration	615096	637403	571778	675849	693992	722717	742416	393847	751791
																			Transferring population	151386	154763	142522	159222	154607	157722	154017	28462	150019
																			Total unrecorded	1119497	1135316	1170366	1509513	1514405	1561038	1597154	1179263	1629782

## Sheet: mortality_scenarios
	Age Group	0 - 4	5 - 9	10 - 14	15 - 19	20 - 24	25 - 29	30 - 34	35 - 39	40 - 44	45 - 49	50 - 54	55 - 59	60 - 64	65 - 69	70 - 74	75 - 79	80 - 84	85 - 89	90 - 94	95 - 99	100+
Scenario	Description	Mortality yearly growth rate by age
Baseline	Mortality growth rates decrease 2% per year for 0-49, 3% for 50+ compared to 2004-2021 average (pop fits projection until 2040)	0.935976	0.911868	0.91522	0.922935	0.936084	0.941955	0.946575	0.946073	0.942405	0.950047	0.958066	0.966093	0.972103	0.977081	0.97525	0.979788	0.983526	0.980715	0.982191	0.986567	0.980066
1	all mortality growth increases by 2% per year compared to baseline	0.959591	0.934875	0.938312	0.946221	0.959702	0.965721	0.970458	0.969943	0.966182	0.974017	0.972216	0.980361	0.98646	0.991512	0.989654	0.994259	0.998052	0.9952	0.996697	1.00114	0.994541
2	0-49 decreases by 1%, 50-100+ decreases by 2% compared to 2012-2021 baseline	0.912553	0.889048	0.892316	0.899837	0.912658	0.918382	0.922887	0.922397	0.91882	0.926271	0.943621	0.951527	0.957446	0.96235	0.960546	0.965016	0.968697	0.965929	0.967383	0.971692	0.96529
3	decreases by 2% for 0-49, 2.5% for 100+ per year compared to baseline	0.92196	0.898213	0.901515	0.909114	0.922067	0.927849	0.932401	0.931906	0.928293	0.93582	0.929324	0.93711	0.94294	0.947769	0.945993	0.950395	0.95402	0.951294	0.952725	0.95697	0.950664
	Mortality growth average 2004-2021:	0.959975	0.935249	0.938687	0.9466	0.960086	0.966107	0.970846	0.970332	0.966569	0.974407	0.982632	0.990864	0.997028	1.00213	1.00026	1.00491	1.00874	1.00586	1.00738	1.01186	1.0052

## Sheet: mortality_data_raw
				United Nations
				Population Division
				Department of Economic and Social Affairs
				World Population Prospects 2022
				File MORT/01-1: Deaths (both sexes combined) by single age, region, subregion and country, annually for 1950-2100 (thousands)
				Estimates, 1950 - 2021
				POP/DB/WPP/Rev.2022/MORT/F01-1
				© July 2022 by United Nations, made available under a Creative Commons license CC BY 3.0 IGO: http://creativecommons.org/licenses/by/3.0/igo/
				Suggested citation: United Nations, Department of Economic and Social Affairs, Population Division (2022). World Population Prospects 2022, Online Edition.
											Total deaths by single age, both sexes combined (thousands)
Index	Variant	Region, subregion, country or area *	Notes	Location code	ISO3 Alpha-code	ISO2 Alpha-code	SDMX code**	Type	Parent code	Year	0	1	2	3	4	5	6	7	8	9	10	11	12	13	14	15	16	17	18	19	20	21	22	23	24	25	26	27	28	29	30	31	32	33	34	35	36	37	38
8717	Estimates	Thailand		764	THA	TH	764	Country/Area	920	1950	123.167	20.197	14.185	10.43	7.882	5.985	4.534	3.458	2.699	2.237	2.068	2.008	2.023	2.083	2.197	2.392	2.644	2.895	3.119	3.264	3.311	3.293	3.239	3.16	3.088	3.052	3.039	3.04	3.067	3.092	3.094	3.069	3.053	3.049	3.058	3.072	3.09	3.11	3.125
8718	Estimates	Thailand		764	THA	TH	764	Country/Area	920	1951	123.575	19.907	14.493	10.376	7.781	5.846	4.39	3.328	2.601	2.162	1.989	1.916	1.943	2.044	2.185	2.371	2.613	2.867	3.07	3.204	3.264	3.251	3.209	3.162	3.105	3.061	3.046	3.037	3.028	3.033	3.037	3.025	2.996	2.985	2.988	3.006	3.028	3.053	3.077
8719	Estimates	Thailand		764	THA	TH	764	Country/Area	920	1952	123.748	19.636	14.361	10.661	7.781	5.697	4.182	3.149	2.485	2.102	1.929	1.849	1.861	1.971	2.152	2.366	2.599	2.843	3.051	3.165	3.215	3.216	3.179	3.143	3.116	3.088	3.065	3.054	3.036	3.005	2.99	2.981	2.965	2.94	2.936	2.949	2.974	3.003	3.032
8720	Estimates	Thailand		764	THA	TH	764	Country/Area	920	1953	124.06	19.337	14.232	10.604	8.027	6.071	4.569	3.39	2.556	2.053	1.875	1.793	1.796	1.888	2.076	2.332	2.596	2.831	3.03	3.15	3.18	3.172	3.149	3.118	3.102	3.104	3.097	3.079	3.059	3.019	2.968	2.94	2.927	2.915	2.898	2.903	2.924	2.956	2.989
8721	Estimates	Thailand		764	THA	TH	764	Country/Area	920	1954	123.584	19.119	14.072	10.546	8.007	5.94	4.385	3.276	2.487	2.01	1.816	1.729	1.727	1.807	1.971	2.23	2.536	2.802	2.989	3.098	3.134	3.108	3.077	3.059	3.049	3.061	3.083	3.081	3.054	3.012	2.953	2.89	2.859	2.85	2.845	2.838	2.851	2.878	2.914
8722	Estimates	Thailand		764	THA	TH	764	Country/Area	920	1955	122.948	18.824	13.892	10.408	7.945	5.998	4.406	3.253	2.483	1.996	1.78	1.677	1.667	1.74	1.89	2.122	2.431	2.745	2.967	3.065	3.092	3.072	3.023	2.998	3	3.016	3.049	3.077	3.066	3.017	2.956	2.885	2.821	2.794	2.792	2.796	2.797	2.816	2.847
8723	Estimates	Thailand		764	THA	TH	764	Country/Area	920	1956	122.293	18.457	13.69	10.283	7.846	5.969	4.481	3.31	2.507	2.025	1.78	1.655	1.628	1.691	1.833	2.049	2.33	2.649	2.924	3.061	3.077	3.048	3.006	2.963	2.957	2.985	3.022	3.06	3.079	3.046	2.978	2.905	2.832	2.772	2.752	2.759	2.771	2.778	2.802
8724	Estimates	Thailand		764	THA	TH	764	Country/Area	920	1957	121.548	18.074	13.44	10.143	7.758	5.906	4.482	3.401	2.59	2.073	1.807	1.655	1.608	1.653	1.783	1.989	2.251	2.541	2.824	3.019	3.074	3.035	2.984	2.948	2.924	2.944	2.993	3.035	3.064	3.061	3.009	2.929	2.854	2.785	2.733	2.722	2.737	2.756	2.767
8725	Estimates	Thailand		764	THA	TH	764	Country/Area	920	1958	121.035	17.804	13.264	10.036	7.713	5.918	4.532	3.507	2.759	2.212	1.874	1.703	1.63	1.653	1.764	1.957	2.209	2.48	2.735	2.943	3.06	3.061	3	2.954	2.937	2.938	2.979	3.033	3.066	3.074	3.05	2.985	2.902	2.831	2.77	2.727	2.724	2.745	2.767
8726	Estimates	Thailand		764	THA	TH	764	Country/Area	920	1959	120.307	17.337	12.941	9.807	7.554	5.813	4.446	3.417	2.698	2.234	1.966	1.736	1.649	1.648	1.737	1.908	2.145	2.405	2.641	2.82	2.952	3.015	2.993	2.938	2.912	2.92	2.942	2.987	3.033	3.045	3.033	2.997	2.929	2.852	2.79	2.738	2.703	2.707	2.732
8727	Estimates	Thailand		764	THA	TH	764	Country/Area	920	1960	119.488	16.919	12.627	9.584	7.393	5.688	4.362	3.353	2.629	2.163	1.907	1.749	1.614	1.601	1.664	1.806	2.01	2.245	2.461	2.616	2.717	2.794	2.831	2.815	2.781	2.781	2.808	2.834	2.87	2.893	2.886	2.863	2.826	2.766	2.7	2.649	2.608	2.581	2.589
8728	Estimates	Thailand		764	THA	TH	764	Country/Area	920	1961	118.945	16.679	12.316	9.345	7.22	5.557	4.25	3.263	2.551	2.086	1.847	1.697	1.626	1.568	1.617	1.73	1.903	2.104	2.296	2.437	2.52	2.57	2.621	2.661	2.663	2.654	2.672	2.703	2.72	2.735	2.74	2.722	2.697	2.666	2.616	2.562	2.522	2.489	2.467
8729	Estimates	Thailand		764	THA	TH	764	Country/Area	920	1962	118.468	16.489	12.15	9.127	7.054	5.474	4.234	3.292	2.615	2.164	1.913	1.764	1.691	1.69	1.692	1.794	1.943	2.12	2.29	2.417	2.494	2.532	2.562	2.619	2.676	2.702	2.711	2.735	2.758	2.756	2.753	2.746	2.725	2.703	2.679	2.638	2.591	2.557	2.528
8730	Estimates	Thailand		764	THA	TH	764	Country/Area	920	1963	117.679	15.922	11.967	8.968	6.852	5.267	4.08	3.214	2.605	2.203	1.953	1.801	1.738	1.744	1.811	1.869	2.009	2.162	2.307	2.411	2.476	2.509	2.528	2.563	2.637	2.719	2.765	2.779	2.795	2.799	2.778	2.764	2.753	2.736	2.721	2.706	2.672	2.632	2.601
8731	Estimates	Thailand		764	THA	TH	764	Country/Area	920	1964	116.227	15.436	11.621	8.876	6.768	5.171	3.993	3.157	2.584	2.203	1.962	1.813	1.748	1.762	1.837	1.962	2.053	2.191	2.304	2.379	2.418	2.438	2.451	2.475	2.526	2.623	2.723	2.773	2.78	2.775	2.761	2.73	2.712	2.706	2.696	2.69	2.683	2.657	2.621
8732	Estimates	Thailand		764	THA	TH	764	Country/Area	920	1965	114.279	15.001	11.284	8.632	6.707	5.227	4.082	3.219	2.604	2.196	1.959	1.818	1.756	1.77	1.855	1.99	2.152	2.235	2.332	2.374	2.383	2.378	2.38	2.397	2.436	2.51	2.623	2.729	2.771	2.757	2.735	2.71	2.675	2.662	2.663	2.662	2.665	2.665	2.643
8733	Estimates	Thailand		764	THA	TH	764	Country/Area	920	1966	111.877	14.53	10.986	8.395	6.533	5.109	4.018	3.202	2.614	2.22	1.982	1.844	1.789	1.806	1.892	2.042	2.22	2.379	2.417	2.44	2.415	2.381	2.358	2.364	2.397	2.458	2.55	2.67	2.768	2.791	2.759	2.726	2.697	2.667	2.66	2.67	2.678	2.687	2.692
8734	Estimates	Thailand		764	THA	TH	764	Country/Area	920	1967	109.145	13.915	10.622	8.159	6.342	4.951	3.906	3.148	2.614	2.248	2.011	1.872	1.82	1.845	1.937	2.09	2.286	2.465	2.578	2.535	2.489	2.419	2.366	2.348	2.369	2.425	2.504	2.602	2.716	2.797	2.801	2.758	2.721	2.696	2.673	2.676	2.694	2.708	2.723
8735	Estimates	Thailand		764	THA	TH	764	Country/Area	920	1968	105.997	13.264	10.17	7.886	6.16	4.836	3.842	3.126	2.629	2.287	2.043	1.905	1.854	1.884	1.985	2.146	2.346	2.547	2.682	2.712	2.593	2.5	2.411	2.363	2.361	2.404	2.478	2.564	2.656	2.753	2.815	2.808	2.762	2.729	2.711	2.697	2.708	2.734	2.753
8736	Estimates	Thailand		764	THA	TH	764	Country/Area	920	1969	102.261	12.576	9.689	7.544	5.948	4.737	3.821	3.143	2.655	2.305	2.037	1.898	1.85	1.882	1.988	2.159	2.366	2.568	2.724	2.774	2.726	2.56	2.449	2.366	2.335	2.354	2.415	2.493	2.571	2.644	2.723	2.773	2.762	2.72	2.695	2.686	2.68	2.698	2.729
8737	Estimates	Thailand		764	THA	TH	764	Country/Area	920	1970	98.087	11.894	9.171	7.175	5.68	4.556	3.724	3.111	2.66	2.322	2.047	1.887	1.838	1.872	1.981	2.156	2.374	2.583	2.74	2.811	2.782	2.684	2.501	2.398	2.333	2.324	2.359	2.425	2.495	2.555	2.61	2.676	2.722	2.715	2.68	2.664	2.664	2.664	2.687
8738	Estimates	Thailand		764	THA	TH	764	Country/Area	920	1971	93.741	11.162	8.663	6.781	5.393	4.351	3.575	3.009	2.597	2.293	2.059	1.894	1.824	1.858	1.969	2.147	2.369	2.591	2.756	2.827	2.819	2.738	2.622	2.449	2.365	2.323	2.33	2.371	2.428	2.481	2.523	2.566	2.627	2.675	2.675	2.65	2.641	2.647	2.652
8739	Estimates	Thailand		764	THA	TH	764	Country/Area	920	1972	89.324	10.411	8.126	6.402	5.093	4.116	3.413	2.919	2.571	2.307	2.074	1.943	1.867	1.882	1.993	2.176	2.405	2.635	2.816	2.895	2.887	2.826	2.724	2.615	2.459	2.398	2.372	2.385	2.418	2.459	2.496	2.527	2.566	2.63	2.685	2.694	2.677	2.675	2.686
8740	Estimates	Thailand		764	THA	TH	764	Country/Area	920	1973	84.696	9.631	7.604	6.023	4.822	3.931	3.29	2.843	2.527	2.282	2.049	1.921	1.881	1.892	1.983	2.166	2.398	2.632	2.818	2.912	2.91	2.849	2.767	2.674	2.585	2.456	2.411	2.391	2.396	2.412	2.436	2.461	2.488	2.529	2.598	2.661	2.677	2.667	2.669
8741	Estimates	Thailand		764	THA	TH	764	Country/Area	920	1974	79.933	8.924	7.054	5.651	4.548	3.731	3.155	2.756	2.477	2.257	2.036	1.906	1.869	1.914	2.002	2.164	2.397	2.636	2.826	2.926	2.939	2.884	2.802	2.729	2.656	2.592	2.481	2.441	2.413	2.401	2.4	2.413	2.434	2.463	2.51	2.587	2.656	2.679	2.673
8742	Estimates	Thailand		764	THA	TH	764	Country/Area	920	1975	75.45	8.254	6.575	5.27	4.289	3.571	3.054	2.687	2.42	2.211	2.012	1.893	1.853	1.9	2.024	2.184	2.394	2.633	2.827	2.931	2.949	2.907	2.831	2.757	2.704	2.658	2.612	2.506	2.459	2.413	2.384	2.373	2.382	2.405	2.44	2.495	2.578	2.653	2.68
8743	Estimates	Thailand		764	THA	TH	764	Country/Area	920	1976	70.683	7.572	6.072	4.918	4.007	3.335	2.87	2.555	2.334	2.153	1.967	1.867	1.837	1.882	2.009	2.209	2.42	2.637	2.834	2.946	2.972	2.938	2.876	2.806	2.752	2.726	2.697	2.654	2.539	2.472	2.409	2.368	2.353	2.364	2.392	2.434	2.495	2.583	2.662
8744	Estimates	Thailand		764	THA	TH	764	Country/Area	920	1977	66.298	6.935	5.605	4.561	3.754	3.161	2.751	2.481	2.295	2.138	1.962	1.87	1.856	1.911	2.038	2.243	2.5	2.719	2.893	3.007	3.036	3.004	2.944	2.887	2.837	2.81	2.803	2.779	2.725	2.588	2.503	2.429	2.385	2.373	2.39	2.427	2.477	2.545	2.639
8745	Estimates	Thailand		764	THA	TH	764	Country/Area	920	1978	62.665	6.347	5.182	4.248	3.512	2.991	2.64	2.413	2.26	2.124	1.95	1.866	1.859	1.931	2.07	2.278	2.542	2.812	2.988	3.075	3.104	3.074	3.017	2.962	2.925	2.903	2.897	2.896	2.862	2.785	2.627	2.53	2.452	2.411	2.405	2.43	2.474	2.531	2.604
8746	Estimates	Thailand		764	THA	TH	764	Country/Area	920	1979	59.797	5.822	4.731	3.924	3.269	2.801	2.503	2.317	2.193	2.079	1.921	1.84	1.842	1.922	2.079	2.3	2.567	2.845	3.074	3.159	3.158	3.126	3.07	3.018	2.985	2.977	2.977	2.977	2.966	2.909	2.81	2.64	2.539	2.464	2.429	2.431	2.463	2.514	2.575
8747	Estimates	Thailand		764	THA	TH	764	Country/Area	920	1980	57.912	5.432	4.361	3.595	3.029	2.629	2.365	2.201	2.086	1.979	1.838	1.772	1.776	1.862	2.023	2.26	2.537	2.812	3.044	3.179	3.175	3.114	3.057	3.008	2.978	2.974	2.989	2.994	2.984	2.951	2.873	2.762	2.592	2.496	2.429	2.402	2.41	2.447	2.501
8748	Estimates	Thailand		764	THA	TH	764	Country/Area	920	1981	55.216	5.158	4.058	3.307	2.77	2.413	2.188	2.053	1.973	1.896	1.781	1.726	1.74	1.826	1.992	2.232	2.527	2.813	3.041	3.177	3.219	3.149	3.061	3.012	2.986	2.987	3.007	3.029	3.026	2.994	2.941	2.852	2.739	2.574	2.486	2.427	2.408	2.423	2.464
8749	Estimates	Thailand		764	THA	TH	764	Country/Area	920	1982	51.736	4.849	3.861	3.08	2.549	2.217	2.029	1.928	1.869	1.811	1.703	1.668	1.691	1.784	1.948	2.192	2.489	2.794	3.034	3.166	3.209	3.189	3.094	3.015	2.99	2.994	3.018	3.045	3.058	3.032	2.98	2.914	2.822	2.717	2.56	2.482	2.431	2.418	2.437
8750	Estimates	Thailand		764	THA	TH	764	Country/Area	920	1983	48.417	4.484	3.634	2.934	2.377	2.031	1.848	1.772	1.742	1.707	1.62	1.589	1.628	1.727	1.897	2.136	2.436	2.744	3.006	3.152	3.193	3.176	3.132	3.048	2.992	2.997	3.025	3.055	3.072	3.062	3.015	2.949	2.88	2.794	2.698	2.552	2.481	2.436	2.427
8751	Estimates	Thailand		764	THA	TH	764	Country/Area	920	1984	45.536	4.109	3.341	2.748	2.254	1.911	1.722	1.633	1.598	1.566	1.493	1.479	1.517	1.626	1.796	2.036	2.326	2.634	2.896	3.064	3.12	3.101	3.061	3.027	2.968	2.944	2.971	3.005	3.026	3.019	2.987	2.928	2.86	2.797	2.721	2.636	2.501	2.438	2.398
8752	Estimates	Thailand		764	THA	TH	764	Country/Area	920	1985	42.992	3.812	3.055	2.519	2.104	1.792	1.593	1.497	1.459	1.435	1.379	1.371	1.42	1.524	1.702	1.94	2.231	2.53	2.796	2.969	3.049	3.047	3.006	2.976	2.965	2.936	2.935	2.968	2.992	2.99	2.962	2.918	2.855	2.793	2.739	2.673	2.598	2.471	2.413
8753	Estimates	Thailand		764	THA	TH	764	Country/Area	920	1986	40.716	3.536	2.824	2.294	1.921	1.664	1.482	1.372	1.326	1.303	1.266	1.268	1.319	1.43	1.598	1.841	2.128	2.43	2.69	2.87	2.959	2.982	2.957	2.926	2.918	2.937	2.932	2.936	2.96	2.961	2.938	2.897	2.849	2.792	2.739	2.695	2.638	2.571	2.449
8754	Estimates	Thailand		764	THA	TH	764	Country/Area	920	1987	38.352	3.273	2.609	2.113	1.744	1.502	1.355	1.259	1.203	1.174	1.133	1.148	1.203	1.309	1.477	1.704	1.991	2.285	2.546	2.722	2.819	2.851	2.852	2.836	2.827	2.849	2.889	2.889	2.885	2.886	2.866	2.831	2.787	2.745	2.698	2.655	2.62	2.571	2.511
8755	Estimates	Thailand		764	THA	TH	764	Country/Area	920	1988	36.265	3.109	2.439	1.965	1.616	1.393	1.275	1.217	1.176	1.135	1.082	1.089	1.153	1.264	1.432	1.666	1.949	2.261	2.534	2.726	2.829	2.874	2.885	2.893	2.898	2.918	2.963	3.011	3.002	2.975	2.955	2.921	2.88	2.84	2.804	2.765	2.729	2.699	2.653
8756	Estimates	Thailand		764	THA	TH	764	Country/Area	920	1989	34.681	2.783	2.258	1.822	1.498	1.296	1.193	1.157	1.144	1.108	1.034	1.027	1.081	1.197	1.366	1.596	1.885	2.19	2.481	2.685	2.805	2.855	2.879	2.897	2.927	2.962	3.006	3.058	3.097	3.065	3.015	2.98	2.941	2.904	2.871	2.844	2.813	2.783	2.757
8757	Estimates	Thailand		764	THA	TH	764	Country/Area	920	1990	32.85	2.552	2.041	1.682	1.377	1.177	1.079	1.052	1.062	1.062	1.004	0.978	1.018	1.123	1.297	1.528	1.814	2.13	2.418	2.645	2.778	2.846	2.875	2.906	2.947	3.008	3.068	3.12	3.164	3.18	3.124	3.059	3.02	2.984	2.954	2.93	2.911	2.886	2.859
8758	Estimates	Thailand		764	THA	TH	764	Country/Area	920	1991	31.306	2.362	1.88	1.541	1.292	1.131	1.046	1.015	1.012	1.008	0.963	0.946	0.962	1.045	1.197	1.425	1.706	2.012	2.302	2.529	2.695	2.783	2.835	2.877	2.933	3.017	3.129	3.213	3.254	3.281	3.293	3.237	3.17	3.139	3.119	3.094	3.068	3.047	3.021
8759	Estimates	Thailand		764	THA	TH	764	Country/Area	920	1992	29.716	2.181	1.749	1.422	1.185	1.043	0.977	0.961	0.968	0.969	0.928	0.921	0.943	1.003	1.132	1.336	1.613	1.918	2.207	2.436	2.6	2.725	2.797	2.861	2.929	3.019	3.138	3.28	3.366	3.382	3.389	3.399	3.348	3.287	3.267	3.262	3.244	3.217	3.195
8760	Estimates	Thailand		764	THA	TH	764	Country/Area	920	1993	27.91	1.962	1.619	1.328	1.099	0.976	0.932	0.932	0.947	0.945	0.895	0.889	0.916	0.978	1.079	1.253	1.497	1.792	2.081	2.311	2.472	2.596	2.713	2.8	2.894	3.001	3.121	3.267	3.436	3.516	3.505	3.502	3.529	3.501	3.453	3.451	3.464	3.448	3.413
8761	Estimates	Thailand		764	THA	TH	764	Country/Area	920	1994	26.177	1.795	1.465	1.235	1.028	0.909	0.878	0.893	0.921	0.926	0.877	0.865	0.894	0.956	1.058	1.202	1.409	1.667	1.943	2.181	2.35	2.461	2.573	2.709	2.826	2.96	3.102	3.236	3.393	3.573	3.646	3.616	3.614	3.67	3.67	3.638	3.653	3.684	3.668
8762	Estimates	Thailand		764	THA	TH	764	Country/Area	920	1995	24.425	1.687	1.347	1.124	0.96	0.863	0.841	0.874	0.918	0.936	0.888	0.876	0.902	0.972	1.073	1.22	1.403	1.625	1.868	2.099	2.288	2.417	2.509	2.64	2.816	2.978	3.155	3.323	3.461	3.618	3.819	3.898	3.858	3.868	3.963	3.999	3.982	4.016	4.066
8763	Estimates	Thailand		764	THA	TH	764	Country/Area	920	1996	23.176	1.564	1.259	1.03	0.873	0.805	0.791	0.817	0.86	0.878	0.832	0.824	0.851	0.917	1.025	1.163	1.337	1.521	1.713	1.895	2.063	2.207	2.313	2.405	2.556	2.766	2.955	3.143	3.306	3.419	3.559	3.763	3.848	3.812	3.838	3.961	4.022	4.02	4.064
8764	Estimates	Thailand		764	THA	TH	764	Country/Area	920	1997	21.571	1.48	1.178	0.97	0.806	0.731	0.727	0.748	0.781	0.803	0.776	0.768	0.795	0.858	0.962	1.104	1.261	1.433	1.584	1.712	1.832	1.953	2.075	2.181	2.283	2.459	2.694	2.891	3.072	3.213	3.301	3.434	3.65	3.751	3.726	3.769	3.919	4.004	4.012
8765	Estimates	Thailand		764	THA	TH	764	Country/Area	920	1998	19.473	1.346	1.105	0.898	0.75	0.684	0.685	0.721	0.748	0.756	0.728	0.734	0.76	0.825	0.928	1.072	1.244	1.4	1.544	1.642	1.714	1.794	1.895	2.021	2.142	2.263	2.464	2.717	2.914	3.08	3.205	3.281	3.422	3.67	3.795	3.781	3.842	4.023	4.132
8766	Estimates	Thailand		764	THA	TH	764	Country/Area	920	1999	17.222	1.211	1.018	0.853	0.703	0.626	0.624	0.674	0.735	0.757	0.723	0.726	0.766	0.831	0.939	1.089	1.275	1.461	1.593	1.688	1.736	1.77	1.833	1.94	2.088	2.236	2.378	2.602	2.873	3.065	3.223	3.344	3.422	3.588	3.884	4.042	4.038	4.119	4.337
8767	Estimates	Thailand		764	THA	TH	764	Country/Area	920	2000	15.737	1.067	0.927	0.795	0.677	0.615	0.613	0.655	0.716	0.755	0.719	0.717	0.753	0.831	0.939	1.094	1.288	1.494	1.663	1.74	1.782	1.792	1.807	1.872	1.994	2.17	2.343	2.494	2.728	3	3.185	3.34	3.466	3.557	3.752	4.098	4.289	4.294	4.393
8768	Estimates	Thailand		764	THA	TH	764	Country/Area	920	2001	14.77	0.966	0.818	0.726	0.634	0.598	0.605	0.635	0.677	0.708	0.688	0.683	0.712	0.782	0.897	1.045	1.236	1.445	1.638	1.761	1.79	1.802	1.802	1.825	1.904	2.046	2.242	2.427	2.58	2.8	3.054	3.227	3.378	3.509	3.61	3.816	4.172	4.376	4.397
8769	Estimates	Thailand		764	THA	TH	764	Country/Area	920	2002	13.944	0.91	0.738	0.641	0.58	0.563	0.589	0.624	0.651	0.665	0.644	0.653	0.677	0.738	0.842	0.996	1.175	1.38	1.578	1.73	1.808	1.81	1.816	1.828	1.871	1.972	2.133	2.338	2.525	2.671	2.874	3.112	3.28	3.435	3.575	3.688	3.9	4.254	4.465
8770	Estimates	Thailand		764	THA	TH	764	Country/Area	920	2003	13.292	0.847	0.693	0.577	0.51	0.504	0.538	0.593	0.631	0.638	0.608	0.615	0.652	0.707	0.8	0.941	1.127	1.319	1.513	1.673	1.783	1.833	1.828	1.847	1.881	1.951	2.073	2.244	2.447	2.625	2.764	2.956	3.189	3.363	3.528	3.68	3.806	4.024	4.376
8771	Estimates	Thailand		764	THA	TH	764	Country/Area	920	2004	12.922	1.003	0.805	0.679	0.591	0.57	0.606	0.664	0.716	0.724	0.682	0.671	0.702	0.769	0.854	0.981	1.153	1.352	1.53	1.688	1.808	1.892	1.931	1.934	1.973	2.033	2.126	2.258	2.426	2.619	2.788	2.926	3.12	3.361	3.549	3.729	3.895	4.032	4.257
8772	Estimates	Thailand		764	THA	TH	764	Country/Area	920	2005	12.157	0.738	0.607	0.513	0.436	0.409	0.438	0.501	0.565	0.595	0.553	0.548	0.57	0.632	0.731	0.85	1.006	1.188	1.375	1.513	1.629	1.721	1.793	1.842	1.869	1.939	2.025	2.131	2.261	2.413	2.584	2.742	2.881	3.074	3.314	3.51	3.698	3.87	4.014
8773	Estimates	Thailand		764	THA	TH	764	Country/Area	920	2006	11.506	0.716	0.576	0.482	0.414	0.39	0.403	0.446	0.502	0.535	0.515	0.497	0.514	0.561	0.649	0.774	0.912	1.069	1.231	1.372	1.464	1.544	1.619	1.693	1.757	1.808	1.897	1.992	2.095	2.206	2.334	2.485	2.635	2.778	2.97	3.207	3.404	3.593	3.764
8774	Estimates	Thailand		764	THA	TH	764	Country/Area	920	2007	10.958	0.668	0.528	0.44	0.376	0.355	0.368	0.401	0.447	0.489	0.491	0.491	0.495	0.536	0.609	0.728	0.881	1.03	1.176	1.306	1.411	1.475	1.544	1.624	1.716	1.803	1.876	1.98	2.079	2.174	2.273	2.391	2.539	2.698	2.858	3.063	3.311	3.521	3.718
8775	Estimates	Thailand		764	THA	TH	764	Country/Area	920	2008	10.431	0.626	0.511	0.411	0.348	0.327	0.339	0.367	0.4	0.431	0.449	0.47	0.491	0.516	0.58	0.682	0.826	0.991	1.129	1.241	1.335	1.411	1.46	1.532	1.627	1.741	1.849	1.935	2.044	2.137	2.225	2.316	2.431	2.582	2.754	2.934	3.151	3.408	3.627
8776	Estimates	Thailand		764	THA	TH	764	Country/Area	920	2009	9.855	0.592	0.482	0.4	0.327	0.294	0.299	0.328	0.364	0.389	0.395	0.429	0.47	0.512	0.557	0.646	0.77	0.926	1.082	1.187	1.264	1.331	1.392	1.443	1.527	1.642	1.775	1.894	1.984	2.086	2.173	2.257	2.347	2.465	2.622	2.809	3.007	3.235	3.499
8777	Estimates	Thailand		764	THA	TH	764	Country/Area	920	2010	9.436	0.572	0.459	0.379	0.32	0.294	0.297	0.318	0.346	0.364	0.358	0.379	0.43	0.493	0.558	0.625	0.733	0.867	1.018	1.147	1.22	1.273	1.327	1.39	1.451	1.552	1.684	1.828	1.949	2.032	2.129	2.213	2.3	2.396	2.52	2.687	2.889	3.106	3.344
8778	Estimates	Thailand		764	THA	TH	764	Country/Area	920	2011	9.145	0.58	0.452	0.369	0.31	0.282	0.282	0.298	0.321	0.339	0.335	0.344	0.38	0.451	0.538	0.628	0.713	0.83	0.958	1.084	1.185	1.235	1.278	1.336	1.41	1.486	1.602	1.743	1.885	1.993	2.063	2.151	2.232	2.324	2.426	2.561	2.738	2.951	3.177
8779	Estimates	Thailand		764	THA	TH	764	Country/Area	920	2012	8.593	0.512	0.41	0.339	0.285	0.259	0.257	0.27	0.289	0.304	0.305	0.315	0.339	0.393	0.486	0.599	0.71	0.801	0.911	1.015	1.115	1.194	1.235	1.281	1.349	1.439	1.529	1.652	1.791	1.923	2.018	2.078	2.163	2.249	2.347	2.459	2.603	2.79	3.011
8780	Estimates	Thailand		764	THA	TH	764	Country/Area	920	2013	8.021	0.488	0.392	0.321	0.27	0.246	0.245	0.255	0.27	0.281	0.278	0.29	0.314	0.354	0.427	0.546	0.683	0.803	0.884	0.97	1.049	1.13	1.2	1.244	1.3	1.384	1.487	1.584	1.705	1.833	1.953	2.04	2.097	2.186	2.278	2.386	2.507	2.659	2.854
8781	Estimates	Thailand		764	THA	TH	764	Country/Area	920	2014	7.451	0.453	0.371	0.304	0.253	0.23	0.228	0.239	0.253	0.261	0.255	0.264	0.288	0.327	0.384	0.479	0.62	0.769	0.882	0.937	0.998	1.057	1.129	1.202	1.256	1.327	1.424	1.534	1.628	1.738	1.856	1.967	2.052	2.113	2.209	2.31	2.426	2.554	2.714
8782	Estimates	Thailand		764	THA	TH	764	Country/Area	920	2015	6.896	0.418	0.346	0.288	0.24	0.219	0.221	0.234	0.248	0.252	0.238	0.243	0.263	0.301	0.356	0.431	0.545	0.701	0.848	0.937	0.966	1.008	1.059	1.134	1.217	1.285	1.369	1.472	1.58	1.664	1.764	1.874	1.984	2.072	2.139	2.244	2.353	2.477	2.613
8783	Estimates	Thailand		764	THA	TH	764	Country/Area	920	2016	6.406	0.389	0.322	0.27	0.228	0.206	0.204	0.215	0.228	0.236	0.23	0.226	0.242	0.274	0.327	0.4	0.491	0.618	0.774	0.903	0.968	0.978	1.012	1.066	1.151	1.248	1.328	1.417	1.519	1.618	1.691	1.784	1.893	2.007	2.101	2.177	2.29	2.408	2.538
8784	Estimates	Thailand		764	THA	TH	764	Country/Area	920	2017	5.991	0.369	0.301	0.252	0.215	0.197	0.194	0.202	0.215	0.222	0.215	0.219	0.225	0.252	0.297	0.367	0.454	0.554	0.679	0.82	0.927	0.974	0.977	1.014	1.076	1.173	1.283	1.368	1.455	1.547	1.636	1.701	1.792	1.903	2.023	2.126	2.209	2.329	2.452
8785	Estimates	Thailand		764	THA	TH	764	Country/Area	920	2018	5.556	0.339	0.277	0.232	0.198	0.183	0.184	0.192	0.203	0.209	0.203	0.205	0.218	0.235	0.274	0.334	0.419	0.515	0.613	0.724	0.849	0.941	0.981	0.985	1.031	1.106	1.215	1.331	1.415	1.492	1.575	1.657	1.72	1.815	1.933	2.061	2.172	2.262	2.389
8786	Estimates	Thailand		764	THA	TH	764	Country/Area	920	2019	5.168	0.317	0.258	0.214	0.182	0.168	0.17	0.181	0.191	0.196	0.191	0.192	0.204	0.227	0.255	0.307	0.38	0.473	0.567	0.65	0.745	0.855	0.94	0.983	0.995	1.052	1.137	1.252	1.367	1.442	1.51	1.585	1.666	1.732	1.832	1.958	2.095	2.213	2.308
8787	Estimates	Thailand		764	THA	TH	764	Country/Area	920	2020	4.852	0.299	0.241	0.199	0.168	0.155	0.157	0.169	0.182	0.187	0.179	0.181	0.191	0.212	0.246	0.286	0.349	0.429	0.519	0.601	0.668	0.75	0.853	0.941	0.991	1.014	1.08	1.171	1.285	1.392	1.457	1.519	1.593	1.676	1.748	1.856	1.989	2.133	2.257
8788	Estimates	Thailand		764	THA	TH	764	Country/Area	920	2021	4.573	0.286	0.224	0.183	0.154	0.141	0.144	0.156	0.169	0.177	0.17	0.17	0.18	0.199	0.23	0.275	0.325	0.394	0.472	0.552	0.619	0.675	0.751	0.857	0.952	1.014	1.045	1.117	1.206	1.314	1.413	1.472	1.531	1.608	1.697	1.776	1.891	2.032	2.184
Source: https://population.un.org/wpp/Download/Standard/Mortality/
[truncated: 62 more columns]

[truncated: 7 more sheets: prevalence_data_by_age, HCV_deaths, Population_data_absolute, Population_data_proportion, Population_data_raw_2004_2021, Population_data_UN_proj_22-40, sexual_partners_data_raw]
